# Supplementary material for: Evolution of the Araliaceae family inferred from complete chloroplast genomes and 45S nrDNAs of 10 Panax-related species
Source: Sci Rep. 2017 Jul 7;7:4917. doi: 10.1038/s41598-017-05218-y (PMC5501832; doi:10.1038/s41598-017-05218-y)
Supplement: Supplementary file 2 — Dataset S1 [file 41598_2017_5218_MOESM2_ESM.xls]

## Sheet: Ka&Ks
Supplementary Dataset S1. Summary of Ka, Ks and Ka/Ks vlaues in 79 protein-coding sequences among ten Araliaceae species
Region	gene	Species (vs.)		Ka	Ks	Ka/Ks
LSC	accD	P. ginseng	P. quinquefolius	0	0	NA
		P. ginseng	P. japonicus	0.0033	0	NA
		P. ginseng	P. vietnamensis	0.0042	0	NA
		P. ginseng	P. notoginseng	0.005	0.0032	1.5478
		P. ginseng	A. undulata	0.0084	0.0097	0.8629
		P. ginseng	A. elata	0.0092	0.0097	0.9508
		P. ginseng	E. senticosus	0.0084	0.0196	0.427
		P. ginseng	E. sessiliflorus	0.0101	0.0163	0.6186
		P. ginseng	D. morbifera	0.0084	0.0163	0.5147
		P. quinquefolius	P. japonicus	0.0033	0	NA
		P. quinquefolius	P. vietnamensis	0.0042	0	NA
		P. quinquefolius	P. notoginseng	0.005	0.0032	1.5478
		P. quinquefolius	A. undulata	0.0084	0.0097	0.8629
		P. quinquefolius	A. elata	0.0092	0.0097	0.9508
		P. quinquefolius	E. senticosus	0.0084	0.0196	0.427
		P. quinquefolius	E. sessiliflorus	0.0101	0.0163	0.6186
		P. quinquefolius	D. morbifera	0.0084	0.0163	0.5147
		P. japonicus	P. vietnamensis	0.0008	0	NA
		P. japonicus	P. notoginseng	0.0033	0.0032	1.0269
		P. japonicus	A. undulata	0.0067	0.0097	0.687
		P. japonicus	A. elata	0.0075	0.0097	0.7742
		P. japonicus	E. senticosus	0.0067	0.0197	0.3399
		P. japonicus	E. sessiliflorus	0.0084	0.0163	0.513
		P. japonicus	D. morbifera	0.0067	0.0163	0.4098
		P. vietnamensis	P. notoginseng	0.0042	0.0032	1.2844
		P. vietnamensis	A. undulata	0.0075	0.0097	0.7733
		P. vietnamensis	A. elata	0.0084	0.0097	0.8607
		P. vietnamensis	E. senticosus	0.0075	0.0197	0.3826
		P. vietnamensis	E. sessiliflorus	0.0092	0.0163	0.5646
		P. vietnamensis	D. morbifera	0.0075	0.0163	0.4613
		P. notoginseng	A. undulata	0.0084	0.013	0.6433
		P. notoginseng	A. elata	0.0092	0.013	0.7088
		P. notoginseng	E. senticosus	0.0067	0.023	0.2907
		P. notoginseng	E. sessiliflorus	0.0084	0.0196	0.4265
		P. notoginseng	D. morbifera	0.0067	0.0196	0.3407
		A. undulata	A. elata	0.0025	0	NA
		A. undulata	E. senticosus	0.0084	0.0163	0.5144
		A. undulata	E. sessiliflorus	0.0101	0.013	0.7762
		A. undulata	D. morbifera	0.0084	0.013	0.6459
		A. elata	E. senticosus	0.0092	0.0163	0.5668
		A. elata	E. sessiliflorus	0.0109	0.013	0.8423
		A. elata	D. morbifera	0.0092	0.013	0.7117
		E. senticosus	E. sessiliflorus	0.0017	0.0097	0.1712
		E. senticosus	D. morbifera	0.0033	0.0163	0.2048
		E. sessiliflorus	D. morbifera	0.005	0.013	0.3863
	atpA
		P. ginseng	P. quinquefolius	0	0	NA
		P. ginseng	P. japonicus	0	0.0053	NA
		P. ginseng	P. vietnamensis	0	0.0026	NA
		P. ginseng	P. notoginseng	0	0.0026	NA
		P. ginseng	A. undulata	0.0026	0.016	0.1648
		P. ginseng	A. elata	0.0018	0.0187	0.0939
		P. ginseng	E. senticosus	0.0035	0.0213	0.1647
		P. ginseng	E. sessiliflorus	0.0044	0.024	0.183
		P. ginseng	D. morbifera	0.0053	0.0268	0.1967
		P. quinquefolius	P. japonicus	0	0.0053	NA
		P. quinquefolius	P. vietnamensis	0	0.0026	NA
		P. quinquefolius	P. notoginseng	0	0.0026	NA
		P. quinquefolius	A. undulata	0.0026	0.016	0.1648
		P. quinquefolius	A. elata	0.0018	0.0187	0.0939
		P. quinquefolius	E. senticosus	0.0035	0.0213	0.1647
		P. quinquefolius	E. sessiliflorus	0.0044	0.024	0.183
		P. quinquefolius	D. morbifera	0.0053	0.0268	0.1967
		P. japonicus	P. vietnamensis	0	0.0026	NA
		P. japonicus	P. notoginseng	0	0.0079	NA
		P. japonicus	A. undulata	0.0026	0.0214	0.1232
		P. japonicus	A. elata	0.0018	0.0241	0.0728
		P. japonicus	E. senticosus	0.0035	0.0268	0.1314
		P. japonicus	E. sessiliflorus	0.0044	0.0295	0.1493
		P. japonicus	D. morbifera	0.0053	0.0323	0.1634
		P. vietnamensis	P. notoginseng	0	0.0053	NA
		P. vietnamensis	A. undulata	0.0026	0.0187	0.1411
		P. vietnamensis	A. elata	0.0018	0.0214	0.0821
		P. vietnamensis	E. senticosus	0.0035	0.024	0.1462
		P. vietnamensis	E. sessiliflorus	0.0044	0.0267	0.1645
		P. vietnamensis	D. morbifera	0.0053	0.0295	0.1786
		P. notoginseng	A. undulata	0.0026	0.0133	0.1981
		P. notoginseng	A. elata	0.0018	0.016	0.1098
		P. notoginseng	E. senticosus	0.0035	0.0186	0.1886
		P. notoginseng	E. sessiliflorus	0.0044	0.0213	0.2063
		P. notoginseng	D. morbifera	0.0053	0.0241	0.2189
		A. undulata	A. elata	0.0009	0.0026	0.3315
		A. undulata	E. senticosus	0.0044	0.016	0.2752
		A. undulata	E. sessiliflorus	0.0053	0.0186	0.2831
		A. undulata	D. morbifera	0.0062	0.0214	0.2875
		A. elata	E. senticosus	0.0035	0.0187	0.1882
		A. elata	E. sessiliflorus	0.0044	0.0213	0.2059
		A. elata	D. morbifera	0.0053	0.0241	0.2185
		E. senticosus	E. sessiliflorus	0.0009	0.0079	0.1108
		E. senticosus	D. morbifera	0.0018	0.0106	0.1654
		E. sessiliflorus	D. morbifera	0.0026	0.0133	0.1985
	atpB
		P. ginseng	P. quinquefolius	0	0	NA
		P. ginseng	P. japonicus	0	0.0053	NA
		P. ginseng	P. vietnamensis	0	0.0053	NA
		P. ginseng	P. notoginseng	0.0018	0.0108	0.1663
		P. ginseng	A. undulata	0	0.0244	NA
		P. ginseng	A. elata	0	0.0272	NA
		P. ginseng	E. senticosus	0.0018	0.0161	0.111
		P. ginseng	E. sessiliflorus	0.0018	0.0189	0.095
		P. ginseng	D. morbifera	0.0018	0.0107	0.1671
		P. quinquefolius	P. japonicus	0	0.0053	NA
		P. quinquefolius	P. vietnamensis	0	0.0053	NA
		P. quinquefolius	P. notoginseng	0.0018	0.0108	0.1663
		P. quinquefolius	A. undulata	0	0.0244	NA
		P. quinquefolius	A. elata	0	0.0272	NA
		P. quinquefolius	E. senticosus	0.0018	0.0161	0.111
		P. quinquefolius	E. sessiliflorus	0.0018	0.0189	0.095
		P. quinquefolius	D. morbifera	0.0018	0.0107	0.1671
		P. japonicus	P. vietnamensis	0	0	NA
		P. japonicus	P. notoginseng	0.0018	0.0054	0.3339
		P. japonicus	A. undulata	0	0.0189	NA
		P. japonicus	A. elata	0	0.0216	NA
		P. japonicus	E. senticosus	0.0018	0.0107	0.1671
		P. japonicus	E. sessiliflorus	0.0018	0.0134	0.1334
		P. japonicus	D. morbifera	0.0018	0.0053	0.3353
		P. vietnamensis	P. notoginseng	0.0018	0.0054	0.3339
		P. vietnamensis	A. undulata	0	0.0189	NA
		P. vietnamensis	A. elata	0	0.0216	NA
		P. vietnamensis	E. senticosus	0.0018	0.0107	0.1671
		P. vietnamensis	E. sessiliflorus	0.0018	0.0134	0.1334
		P. vietnamensis	D. morbifera	0.0018	0.0053	0.3353
		P. notoginseng	A. undulata	0.0018	0.0244	0.0732
		P. notoginseng	A. elata	0.0018	0.0272	0.0657
		P. notoginseng	E. senticosus	0.0036	0.0162	0.2217
		P. notoginseng	E. sessiliflorus	0.0036	0.0189	0.1897
		P. notoginseng	D. morbifera	0.0036	0.0107	0.3337
		A. undulata	A. elata	0	0.0081	NA
		A. undulata	E. senticosus	0.0018	0.0244	0.0735
		A. undulata	E. sessiliflorus	0.0018	0.0271	0.066
		A. undulata	D. morbifera	0.0018	0.0189	0.0948
		A. elata	E. senticosus	0.0018	0.0271	0.066
		A. elata	E. sessiliflorus	0.0018	0.0299	0.0599
		A. elata	D. morbifera	0.0018	0.0216	0.0828
		E. senticosus	E. sessiliflorus	0	0.0134	NA
		E. senticosus	D. morbifera	0	0.0107	NA
		E. sessiliflorus	D. morbifera	0	0.0134	NA
	atpE
		P. ginseng	P. quinquefolius	0	0	NA
		P. ginseng	P. japonicus	0.0032	0.0098	0.322
		P. ginseng	P. vietnamensis	0	0	NA
		P. ginseng	P. notoginseng	0	0	NA
		P. ginseng	A. undulata	0.0032	0	NA
		P. ginseng	A. elata	0.0032	0	NA
		P. ginseng	E. senticosus	0.0095	0	NA
		P. ginseng	E. sessiliflorus	0.0095	0	NA
		P. ginseng	D. morbifera	0.0159	0	NA
		P. quinquefolius	P. japonicus	0.0032	0.0098	0.322
		P. quinquefolius	P. vietnamensis	0	0	NA
		P. quinquefolius	P. notoginseng	0	0	NA
		P. quinquefolius	A. undulata	0.0032	0	NA
		P. quinquefolius	A. elata	0.0032	0	NA
		P. quinquefolius	E. senticosus	0.0095	0	NA
		P. quinquefolius	E. sessiliflorus	0.0095	0	NA
		P. quinquefolius	D. morbifera	0.0159	0	NA
		P. japonicus	P. vietnamensis	0.0032	0.0098	0.322
		P. japonicus	P. notoginseng	0.0032	0.0098	0.322
		P. japonicus	A. undulata	0.0063	0.0098	0.6454
		P. japonicus	A. elata	0.0063	0.0098	0.6454
		P. japonicus	E. senticosus	0.0127	0.0098	1.2963
		P. japonicus	E. sessiliflorus	0.0127	0.0098	1.2963
		P. japonicus	D. morbifera	0.0192	0.0098	1.9539
		P. vietnamensis	P. notoginseng	0	0	NA
		P. vietnamensis	A. undulata	0.0032	0	NA
		P. vietnamensis	A. elata	0.0032	0	NA
		P. vietnamensis	E. senticosus	0.0095	0	NA
		P. vietnamensis	E. sessiliflorus	0.0095	0	NA
		P. vietnamensis	D. morbifera	0.0159	0	NA
		P. notoginseng	A. undulata	0.0032	0	NA
		P. notoginseng	A. elata	0.0032	0	NA
		P. notoginseng	E. senticosus	0.0095	0	NA
		P. notoginseng	E. sessiliflorus	0.0095	0	NA
		P. notoginseng	D. morbifera	0.0159	0	NA
		A. undulata	A. elata	0	0	NA
		A. undulata	E. senticosus	0.0063	0	NA
		A. undulata	E. sessiliflorus	0.0063	0	NA
		A. undulata	D. morbifera	0.0127	0	NA
		A. elata	E. senticosus	0.0063	0	NA
		A. elata	E. sessiliflorus	0.0063	0	NA
		A. elata	D. morbifera	0.0127	0	NA
		E. senticosus	E. sessiliflorus	0	0	NA
		E. senticosus	D. morbifera	0.0063	0	NA
		E. sessiliflorus	D. morbifera	0.0063	0	NA
	atpF
		P. ginseng	P. quinquefolius	0	0.0079	NA
		P. ginseng	P. japonicus	0.0024	0.0159	0.1488
		P. ginseng	P. vietnamensis	0.0024	0	NA
		P. ginseng	P. notoginseng	0.0024	0.0079	0.2992
		P. ginseng	A. undulata	0.0071	0	NA
		P. ginseng	A. elata	0.0047	0.0079	0.6016
		P. ginseng	E. senticosus	0.0166	0	NA
		P. ginseng	E. sessiliflorus	0.019	0.0079	2.3965
		P. ginseng	D. morbifera	0.0362	0	NA
		P. quinquefolius	P. japonicus	0.0024	0.0239	0.0987
		P. quinquefolius	P. vietnamensis	0.0024	0.0079	0.2992
		P. quinquefolius	P. notoginseng	0.0024	0.0159	0.1488
		P. quinquefolius	A. undulata	0.0071	0.0079	0.9025
		P. quinquefolius	A. elata	0.0047	0.0158	0.2992
		P. quinquefolius	E. senticosus	0.0166	0.008	2.0872
		P. quinquefolius	E. sessiliflorus	0.019	0.016	1.1919
		P. quinquefolius	D. morbifera	0.0362	0.0079	4.5821
		P. japonicus	P. vietnamensis	0	0.0159	NA
		P. japonicus	P. notoginseng	0	0.024	NA
		P. japonicus	A. undulata	0.0047	0.0159	0.2977
		P. japonicus	A. elata	0.0024	0.0239	0.0987
		P. japonicus	E. senticosus	0.0142	0.0161	0.8851
		P. japonicus	E. sessiliflorus	0.0166	0.0242	0.6879
		P. japonicus	D. morbifera	0.0337	0.0159	2.1158
		P. vietnamensis	P. notoginseng	0	0.0079	NA
		P. vietnamensis	A. undulata	0.0047	0	NA
		P. vietnamensis	A. elata	0.0024	0.0079	0.2992
		P. vietnamensis	E. senticosus	0.0142	0	NA
		P. vietnamensis	E. sessiliflorus	0.0166	0.008	2.086
		P. vietnamensis	D. morbifera	0.0337	0	NA
		P. notoginseng	A. undulata	0.0047	0.0079	0.5986
		P. notoginseng	A. elata	0.0024	0.0159	0.1488
		P. notoginseng	E. senticosus	0.0142	0.008	1.7797
		P. notoginseng	E. sessiliflorus	0.0166	0.016	1.0375
		P. notoginseng	D. morbifera	0.0337	0.0079	4.2542
		A. undulata	A. elata	0.0024	0.0079	0.2999
		A. undulata	E. senticosus	0.019	0	NA
		A. undulata	E. sessiliflorus	0.0214	0.008	2.6966
		A. undulata	D. morbifera	0.0386	0	NA
		A. elata	E. senticosus	0.0166	0.008	2.0872
		A. elata	E. sessiliflorus	0.019	0.016	1.1919
		A. elata	D. morbifera	0.0362	0.0079	4.5821
		E. senticosus	E. sessiliflorus	0.0071	0.008	0.8768
		E. senticosus	D. morbifera	0.0299	0.004	7.4997
		E. sessiliflorus	D. morbifera	0.0324	0.012	2.6981
	atpH
		P. ginseng	P. quinquefolius	0	0	NA
		P. ginseng	P. japonicus	0.0058	0	NA
		P. ginseng	P. vietnamensis	0	0	NA
		P. ginseng	P. notoginseng	0	0	NA
		P. ginseng	A. undulata	0	0.0148	NA
		P. ginseng	A. elata	0	0.0298	NA
		P. ginseng	E. senticosus	0	0	NA
		P. ginseng	E. sessiliflorus	0	0	NA
		P. ginseng	D. morbifera	0	0	NA
		P. quinquefolius	P. japonicus	0.0058	0	NA
		P. quinquefolius	P. vietnamensis	0	0	NA
		P. quinquefolius	P. notoginseng	0	0	NA
		P. quinquefolius	A. undulata	0	0.0148	NA
		P. quinquefolius	A. elata	0	0.0298	NA
		P. quinquefolius	E. senticosus	0	0	NA
		P. quinquefolius	E. sessiliflorus	0	0	NA
		P. quinquefolius	D. morbifera	0	0	NA
		P. japonicus	P. vietnamensis	0.0058	0	NA
		P. japonicus	P. notoginseng	0.0058	0	NA
		P. japonicus	A. undulata	0.0058	0.0147	0.3911
		P. japonicus	A. elata	0.0058	0.0297	0.1936
		P. japonicus	E. senticosus	0.0058	0	NA
		P. japonicus	E. sessiliflorus	0.0058	0	NA
		P. japonicus	D. morbifera	0.0058	0	NA
		P. vietnamensis	P. notoginseng	0	0	NA
		P. vietnamensis	A. undulata	0	0.0148	NA
		P. vietnamensis	A. elata	0	0.0298	NA
		P. vietnamensis	E. senticosus	0	0	NA
		P. vietnamensis	E. sessiliflorus	0	0	NA
		P. vietnamensis	D. morbifera	0	0	NA
		P. notoginseng	A. undulata	0	0.0148	NA
		P. notoginseng	A. elata	0	0.0298	NA
		P. notoginseng	E. senticosus	0	0	NA
		P. notoginseng	E. sessiliflorus	0	0	NA
		P. notoginseng	D. morbifera	0	0	NA
		A. undulata	A. elata	0	0.0148	NA
		A. undulata	E. senticosus	0	0.0148	NA
		A. undulata	E. sessiliflorus	0	0.0148	NA
		A. undulata	D. morbifera	0	0.0148	NA
		A. elata	E. senticosus	0	0.0298	NA
		A. elata	E. sessiliflorus	0	0.0298	NA
		A. elata	D. morbifera	0	0.0298	NA
		E. senticosus	E. sessiliflorus	0	0	NA
		E. senticosus	D. morbifera	0	0	NA
		E. sessiliflorus	D. morbifera	0	0	NA
	atpI
		P. ginseng	P. quinquefolius	0	0	NA
		P. ginseng	P. japonicus	0	0	NA
		P. ginseng	P. vietnamensis	0.0018	0	NA
		P. ginseng	P. notoginseng	0	0	NA
		P. ginseng	A. undulata	0	0.0054	NA
		P. ginseng	A. elata	0	0.0054	NA
		P. ginseng	E. senticosus	0	0.0276	NA
		P. ginseng	E. sessiliflorus	0	0.0276	NA
		P. ginseng	D. morbifera	0.0018	0.0219	0.082
		P. quinquefolius	P. japonicus	0	0	NA
		P. quinquefolius	P. vietnamensis	0.0018	0	NA
		P. quinquefolius	P. notoginseng	0	0	NA
		P. quinquefolius	A. undulata	0	0.0054	NA
		P. quinquefolius	A. elata	0	0.0054	NA
		P. quinquefolius	E. senticosus	0	0.0276	NA
		P. quinquefolius	E. sessiliflorus	0	0.0276	NA
		P. quinquefolius	D. morbifera	0.0018	0.0219	0.082
		P. japonicus	P. vietnamensis	0.0018	0	NA
		P. japonicus	P. notoginseng	0	0	NA
		P. japonicus	A. undulata	0	0.0054	NA
		P. japonicus	A. elata	0	0.0054	NA
		P. japonicus	E. senticosus	0	0.0276	NA
		P. japonicus	E. sessiliflorus	0	0.0276	NA
		P. japonicus	D. morbifera	0.0018	0.0219	0.082
		P. vietnamensis	P. notoginseng	0.0018	0	NA
		P. vietnamensis	A. undulata	0.0018	0.0054	0.3319
		P. vietnamensis	A. elata	0.0018	0.0054	0.3319
		P. vietnamensis	E. senticosus	0.0018	0.0275	0.0654
		P. vietnamensis	E. sessiliflorus	0.0018	0.0275	0.0654
		P. vietnamensis	D. morbifera	0.0036	0.0219	0.1647
		P. notoginseng	A. undulata	0	0.0054	NA
		P. notoginseng	A. elata	0	0.0054	NA
		P. notoginseng	E. senticosus	0	0.0276	NA
		P. notoginseng	E. sessiliflorus	0	0.0276	NA
		P. notoginseng	D. morbifera	0.0018	0.0219	0.082
		A. undulata	A. elata	0	0	NA
		A. undulata	E. senticosus	0	0.022	NA
		A. undulata	E. sessiliflorus	0	0.022	NA
		A. undulata	D. morbifera	0.0018	0.0164	0.1098
		A. elata	E. senticosus	0	0.022	NA
		A. elata	E. sessiliflorus	0	0.022	NA
		A. elata	D. morbifera	0.0018	0.0164	0.1098
		E. senticosus	E. sessiliflorus	0	0.0109	NA
		E. senticosus	D. morbifera	0.0018	0.0164	0.1098
		E. sessiliflorus	D. morbifera	0.0018	0.0164	0.1098
	cemA
		P. ginseng	P. quinquefolius	0	0	NA
		P. ginseng	P. japonicus	0.0037	0	NA
		P. ginseng	P. vietnamensis	0.0019	0.0067	0.2793
		P. ginseng	P. notoginseng	0.0019	0	NA
		P. ginseng	A. undulata	0.0019	0.0067	0.2802
		P. ginseng	A. elata	0	0.0134	NA
		P. ginseng	E. senticosus	0	0.0202	NA
		P. ginseng	E. sessiliflorus	0.0019	0.0202	0.0924
		P. ginseng	D. morbifera	0.0019	0.0201	0.0927
		P. quinquefolius	P. japonicus	0.0037	0	NA
		P. quinquefolius	P. vietnamensis	0.0019	0.0067	0.2793
		P. quinquefolius	P. notoginseng	0.0019	0	NA
		P. quinquefolius	A. undulata	0.0019	0.0067	0.2802
		P. quinquefolius	A. elata	0	0.0134	NA
		P. quinquefolius	E. senticosus	0	0.0202	NA
		P. quinquefolius	E. sessiliflorus	0.0019	0.0202	0.0924
		P. quinquefolius	D. morbifera	0.0019	0.0201	0.0927
		P. japonicus	P. vietnamensis	0.0037	0.0067	0.5585
		P. japonicus	P. notoginseng	0.0019	0	NA
		P. japonicus	A. undulata	0.0056	0.0067	0.8416
		P. japonicus	A. elata	0.0037	0.0134	0.2788
		P. japonicus	E. senticosus	0.0037	0.0202	0.185
		P. japonicus	E. sessiliflorus	0.0056	0.0202	0.2775
		P. japonicus	D. morbifera	0.0056	0.0202	0.2783
		P. vietnamensis	P. notoginseng	0.0019	0.0067	0.2789
		P. vietnamensis	A. undulata	0.0037	0.0134	0.2785
		P. vietnamensis	A. elata	0.0019	0.0202	0.0923
		P. vietnamensis	E. senticosus	0.0019	0.0271	0.0689
		P. vietnamensis	E. sessiliflorus	0.0037	0.0271	0.1377
		P. vietnamensis	D. morbifera	0.0037	0.0271	0.1382
		P. notoginseng	A. undulata	0.0037	0.0067	0.5603
		P. notoginseng	A. elata	0.0019	0.0134	0.1392
		P. notoginseng	E. senticosus	0.0019	0.0202	0.0924
		P. notoginseng	E. sessiliflorus	0.0037	0.0202	0.1848
		P. notoginseng	D. morbifera	0.0037	0.0202	0.1853
		A. undulata	A. elata	0.0019	0.0067	0.2802
		A. undulata	E. senticosus	0.0019	0.0134	0.1395
		A. undulata	E. sessiliflorus	0.0037	0.0134	0.2789
		A. undulata	D. morbifera	0.0037	0.0134	0.2798
		A. elata	E. senticosus	0	0.0202	NA
		A. elata	E. sessiliflorus	0.0019	0.0202	0.0924
		A. elata	D. morbifera	0.0019	0.0201	0.0927
		E. senticosus	E. sessiliflorus	0.0019	0	NA
		E. senticosus	D. morbifera	0.0019	0.0134	0.1397
		E. sessiliflorus	D. morbifera	0.0037	0.0134	0.2792
	clpP
		P. ginseng	P. quinquefolius	0	0	NA
		P. ginseng	P. japonicus	0	0	NA
		P. ginseng	P. vietnamensis	0	0	NA
		P. ginseng	P. notoginseng	0	0	NA
		P. ginseng	A. undulata	0.0159	0.0216	0.7389
		P. ginseng	A. elata	0.0159	0.0143	1.1137
		P. ginseng	E. senticosus	0.0229	0.0071	3.2173
		P. ginseng	E. sessiliflorus	0.0229	0.0071	3.2173
		P. ginseng	D. morbifera	0.0206	0.0215	0.9545
		P. quinquefolius	P. japonicus	0	0	NA
		P. quinquefolius	P. vietnamensis	0	0	NA
		P. quinquefolius	P. notoginseng	0	0	NA
		P. quinquefolius	A. undulata	0.0159	0.0216	0.7389
		P. quinquefolius	A. elata	0.0159	0.0143	1.1137
		P. quinquefolius	E. senticosus	0.0229	0.0071	3.2173
		P. quinquefolius	E. sessiliflorus	0.0229	0.0071	3.2173
		P. quinquefolius	D. morbifera	0.0206	0.0215	0.9545
		P. japonicus	P. vietnamensis	0	0	NA
		P. japonicus	P. notoginseng	0	0	NA
		P. japonicus	A. undulata	0.0159	0.0216	0.7389
		P. japonicus	A. elata	0.0159	0.0143	1.1137
		P. japonicus	E. senticosus	0.0229	0.0071	3.2173
		P. japonicus	E. sessiliflorus	0.0229	0.0071	3.2173
		P. japonicus	D. morbifera	0.0206	0.0215	0.9545
		P. vietnamensis	P. notoginseng	0	0	NA
		P. vietnamensis	A. undulata	0.0159	0.0216	0.7389
		P. vietnamensis	A. elata	0.0159	0.0143	1.1137
		P. vietnamensis	E. senticosus	0.0229	0.0071	3.2173
		P. vietnamensis	E. sessiliflorus	0.0229	0.0071	3.2173
		P. vietnamensis	D. morbifera	0.0206	0.0215	0.9545
		P. notoginseng	A. undulata	0.0159	0.0216	0.7389
		P. notoginseng	A. elata	0.0159	0.0143	1.1137
		P. notoginseng	E. senticosus	0.0229	0.0071	3.2173
		P. notoginseng	E. sessiliflorus	0.0229	0.0071	3.2173
		P. notoginseng	D. morbifera	0.0206	0.0215	0.9545
		A. undulata	A. elata	0	0.0072	NA
		A. undulata	E. senticosus	0.0068	0.0144	0.4701
		A. undulata	E. sessiliflorus	0.0068	0.0144	0.4701
		A. undulata	D. morbifera	0.0045	0.0291	0.155
		A. elata	E. senticosus	0.0068	0.0072	0.9448
		A. elata	E. sessiliflorus	0.0068	0.0072	0.9448
		A. elata	D. morbifera	0.0045	0.0217	0.2076
		E. senticosus	E. sessiliflorus	0	0	NA
		E. senticosus	D. morbifera	0.0023	0.0144	0.1565
		E. sessiliflorus	D. morbifera	0.0023	0.0144	0.1565
	infA
		P. ginseng	P. quinquefolius	0	0	NA
		P. ginseng	P. japonicus	0	0	NA
		P. ginseng	P. vietnamensis	0	0	NA
		P. ginseng	P. notoginseng	0	0	NA
		P. ginseng	A. undulata	0	0.0579	NA
		P. ginseng	A. elata	0	0.0579	NA
		P. ginseng	E. senticosus	0	0.058	NA
		P. ginseng	E. sessiliflorus	0	0.0784	NA
		P. ginseng	D. morbifera	0	0.0381	NA
		P. quinquefolius	P. japonicus	0	0	NA
		P. quinquefolius	P. vietnamensis	0	0	NA
		P. quinquefolius	P. notoginseng	0	0	NA
		P. quinquefolius	A. undulata	0	0.0579	NA
		P. quinquefolius	A. elata	0	0.0579	NA
		P. quinquefolius	E. senticosus	0	0.058	NA
		P. quinquefolius	E. sessiliflorus	0	0.0784	NA
		P. quinquefolius	D. morbifera	0	0.0381	NA
		P. japonicus	P. vietnamensis	0	0	NA
		P. japonicus	P. notoginseng	0	0	NA
		P. japonicus	A. undulata	0	0.0579	NA
		P. japonicus	A. elata	0	0.0579	NA
		P. japonicus	E. senticosus	0	0.058	NA
		P. japonicus	E. sessiliflorus	0	0.0784	NA
		P. japonicus	D. morbifera	0	0.0381	NA
		P. vietnamensis	P. notoginseng	0	0	NA
		P. vietnamensis	A. undulata	0	0.0579	NA
		P. vietnamensis	A. elata	0	0.0579	NA
		P. vietnamensis	E. senticosus	0	0.058	NA
		P. vietnamensis	E. sessiliflorus	0	0.0784	NA
		P. vietnamensis	D. morbifera	0	0.0381	NA
		P. notoginseng	A. undulata	0	0.0579	NA
		P. notoginseng	A. elata	0	0.0579	NA
		P. notoginseng	E. senticosus	0	0.058	NA
		P. notoginseng	E. sessiliflorus	0	0.0784	NA
		P. notoginseng	D. morbifera	0	0.0381	NA
		A. undulata	A. elata	0	0	NA
		A. undulata	E. senticosus	0	0.0382	NA
		A. undulata	E. sessiliflorus	0	0.058	NA
		A. undulata	D. morbifera	0	0.0188	NA
		A. elata	E. senticosus	0	0.0382	NA
		A. elata	E. sessiliflorus	0	0.058	NA
		A. elata	D. morbifera	0	0.0188	NA
		E. senticosus	E. sessiliflorus	0	0.0189	NA
		E. senticosus	D. morbifera	0	0.0188	NA
		E. sessiliflorus	D. morbifera	0	0.0382	NA
	matK
		P. ginseng	P. quinquefolius	0.0009	0	NA
		P. ginseng	P. japonicus	0.0026	0.0147	0.1747
		P. ginseng	P. vietnamensis	0.0034	0.0147	0.2342
		P. ginseng	P. notoginseng	0.0026	0.0059	0.4396
		P. ginseng	A. undulata	0.0138	0.0177	0.7821
		P. ginseng	A. elata	0.0121	0.0237	0.5111
		P. ginseng	E. senticosus	0.0091	0.0252	0.3597
		P. ginseng	E. sessiliflorus	0.0117	0.0221	0.5273
		P. ginseng	D. morbifera	0.0134	0.0102	1.3127
		P. quinquefolius	P. japonicus	0.0034	0.0147	0.2331
		P. quinquefolius	P. vietnamensis	0.0043	0.0147	0.2929
		P. quinquefolius	P. notoginseng	0.0034	0.0059	0.5865
		P. quinquefolius	A. undulata	0.0147	0.0177	0.8316
		P. quinquefolius	A. elata	0.013	0.0237	0.548
		P. quinquefolius	E. senticosus	0.0099	0.0252	0.3943
		P. quinquefolius	E. sessiliflorus	0.0125	0.0221	0.5668
		P. quinquefolius	D. morbifera	0.0143	0.0102	1.3984
		P. japonicus	P. vietnamensis	0.0043	0.0058	0.7368
		P. japonicus	P. notoginseng	0.0034	0.0147	0.2333
		P. japonicus	A. undulata	0.0152	0.0313	0.4851
		P. japonicus	A. elata	0.0134	0.0373	0.3594
		P. japonicus	E. senticosus	0.0086	0.0389	0.222
		P. japonicus	E. sessiliflorus	0.0112	0.0357	0.3145
		P. japonicus	D. morbifera	0.013	0.0236	0.5509
		P. vietnamensis	P. notoginseng	0.0043	0.0147	0.2932
		P. vietnamensis	A. undulata	0.0156	0.0327	0.4782
		P. vietnamensis	A. elata	0.0139	0.0387	0.3581
		P. vietnamensis	E. senticosus	0.0108	0.0403	0.2686
		P. vietnamensis	E. sessiliflorus	0.0134	0.0371	0.3619
		P. vietnamensis	D. morbifera	0.0152	0.025	0.6081
		P. notoginseng	A. undulata	0.0147	0.0237	0.6217
		P. notoginseng	A. elata	0.013	0.0297	0.437
		P. notoginseng	E. senticosus	0.0099	0.0312	0.3181
		P. notoginseng	E. sessiliflorus	0.0126	0.0281	0.446
		P. notoginseng	D. morbifera	0.0143	0.0161	0.8871
		A. undulata	A. elata	0.0069	0.0058	1.1806
		A. undulata	E. senticosus	0.0121	0.0327	0.3703
		A. undulata	E. sessiliflorus	0.0147	0.0296	0.4976
		A. undulata	D. morbifera	0.0147	0.0176	0.8382
		A. elata	E. senticosus	0.0086	0.0388	0.2226
		A. elata	E. sessiliflorus	0.0112	0.0357	0.3154
		A. elata	D. morbifera	0.013	0.0235	0.5524
		E. senticosus	E. sessiliflorus	0.0043	0.0088	0.4917
		E. senticosus	D. morbifera	0.006	0.0146	0.413
		E. sessiliflorus	D. morbifera	0.0086	0.0117	0.7419
	ndhC
		P. ginseng	P. quinquefolius	0	0.012	NA
		P. ginseng	P. japonicus	0	0.0242	NA
		P. ginseng	P. vietnamensis	0	0.0366	NA
		P. ginseng	P. notoginseng	0	0.0242	NA
		P. ginseng	A. undulata	0	0.0366	NA
		P. ginseng	A. elata	0	0.0366	NA
		P. ginseng	E. senticosus	0.0036	0.0493	0.0737
		P. ginseng	E. sessiliflorus	0.0036	0.0493	0.0737
		P. ginseng	D. morbifera	0	0.0493	NA
		P. quinquefolius	P. japonicus	0	0.012	NA
		P. quinquefolius	P. vietnamensis	0	0.0242	NA
		P. quinquefolius	P. notoginseng	0	0.012	NA
		P. quinquefolius	A. undulata	0	0.0242	NA
		P. quinquefolius	A. elata	0	0.0242	NA
		P. quinquefolius	E. senticosus	0.0036	0.0366	0.0991
		P. quinquefolius	E. sessiliflorus	0.0036	0.0366	0.0991
		P. quinquefolius	D. morbifera	0	0.0366	NA
		P. japonicus	P. vietnamensis	0	0.012	NA
		P. japonicus	P. notoginseng	0	0	NA
		P. japonicus	A. undulata	0	0.012	NA
		P. japonicus	A. elata	0	0.012	NA
		P. japonicus	E. senticosus	0.0036	0.0242	0.15
		P. japonicus	E. sessiliflorus	0.0036	0.0242	0.15
		P. japonicus	D. morbifera	0	0.0242	NA
		P. vietnamensis	P. notoginseng	0	0.012	NA
		P. vietnamensis	A. undulata	0	0.0242	NA
		P. vietnamensis	A. elata	0	0.0242	NA
		P. vietnamensis	E. senticosus	0.0036	0.0366	0.0992
		P. vietnamensis	E. sessiliflorus	0.0036	0.0366	0.0992
		P. vietnamensis	D. morbifera	0	0.0366	NA
		P. notoginseng	A. undulata	0	0.012	NA
		P. notoginseng	A. elata	0	0.012	NA
		P. notoginseng	E. senticosus	0.0036	0.0242	0.15
		P. notoginseng	E. sessiliflorus	0.0036	0.0242	0.15
		P. notoginseng	D. morbifera	0	0.0242	NA
		A. undulata	A. elata	0	0	NA
		A. undulata	E. senticosus	0.0036	0.012	0.3024
		A. undulata	E. sessiliflorus	0.0036	0.012	0.3024
		A. undulata	D. morbifera	0	0.012	NA
		A. elata	E. senticosus	0.0036	0.012	0.3024
		A. elata	E. sessiliflorus	0.0036	0.012	0.3024
		A. elata	D. morbifera	0	0.012	NA
		E. senticosus	E. sessiliflorus	0	0	NA
		E. senticosus	D. morbifera	0.0036	0	NA
		E. sessiliflorus	D. morbifera	0.0036	0	NA
	ndhJ
		P. ginseng	P. quinquefolius	0	0	NA
		P. ginseng	P. japonicus	0	0.0094	NA
		P. ginseng	P. vietnamensis	0	0.0094	NA
		P. ginseng	P. notoginseng	0	0.0094	NA
		P. ginseng	A. undulata	0	0.019	NA
		P. ginseng	A. elata	0	0.0287	NA
		P. ginseng	E. senticosus	0.0082	0.019	0.431
		P. ginseng	E. sessiliflorus	0.0082	0.0287	0.2855
		P. ginseng	D. morbifera	0.0055	0.0095	0.5779
		P. quinquefolius	P. japonicus	0	0.0094	NA
		P. quinquefolius	P. vietnamensis	0	0.0094	NA
		P. quinquefolius	P. notoginseng	0	0.0094	NA
		P. quinquefolius	A. undulata	0	0.019	NA
		P. quinquefolius	A. elata	0	0.0287	NA
		P. quinquefolius	E. senticosus	0.0082	0.019	0.431
		P. quinquefolius	E. sessiliflorus	0.0082	0.0287	0.2855
		P. quinquefolius	D. morbifera	0.0055	0.0095	0.5779
		P. japonicus	P. vietnamensis	0	0	NA
		P. japonicus	P. notoginseng	0	0.019	NA
		P. japonicus	A. undulata	0	0.019	NA
		P. japonicus	A. elata	0	0.0287	NA
		P. japonicus	E. senticosus	0.0082	0.0287	0.2855
		P. japonicus	E. sessiliflorus	0.0082	0.0386	0.2127
		P. japonicus	D. morbifera	0.0055	0.019	0.2871
		P. vietnamensis	P. notoginseng	0	0.019	NA
		P. vietnamensis	A. undulata	0	0.019	NA
		P. vietnamensis	A. elata	0	0.0287	NA
		P. vietnamensis	E. senticosus	0.0082	0.0287	0.2855
		P. vietnamensis	E. sessiliflorus	0.0082	0.0386	0.2127
		P. vietnamensis	D. morbifera	0.0055	0.019	0.2871
		P. notoginseng	A. undulata	0	0.0287	NA
		P. notoginseng	A. elata	0	0.0385	NA
		P. notoginseng	E. senticosus	0.0082	0.0287	0.2856
		P. notoginseng	E. sessiliflorus	0.0082	0.0386	0.2128
		P. notoginseng	D. morbifera	0.0055	0.019	0.2872
		A. undulata	A. elata	0	0.0095	NA
		A. undulata	E. senticosus	0.0082	0.0191	0.4292
		A. undulata	E. sessiliflorus	0.0082	0.0288	0.2843
		A. undulata	D. morbifera	0.0055	0.0095	0.5754
		A. elata	E. senticosus	0.0082	0.0288	0.2843
		A. elata	E. sessiliflorus	0.0082	0.0387	0.2118
		A. elata	D. morbifera	0.0055	0.0191	0.2859
		E. senticosus	E. sessiliflorus	0	0.0095	NA
		E. senticosus	D. morbifera	0.0027	0.0095	0.2869
		E. sessiliflorus	D. morbifera	0.0027	0.0191	0.1425
	ndhK
		P. ginseng	P. quinquefolius	0	0.0123	NA
		P. ginseng	P. japonicus	0	0.0061	NA
		P. ginseng	P. vietnamensis	0	0.0061	NA
		P. ginseng	P. notoginseng	0	0.0123	NA
		P. ginseng	A. undulata	0	0.0569	NA
		P. ginseng	A. elata	0	0.0504	NA
		P. ginseng	E. senticosus	0.002	0.0374	0.0524
		P. ginseng	E. sessiliflorus	0.002	0.0439	0.0447
		P. ginseng	D. morbifera	0.002	0.0439	0.0447
		P. quinquefolius	P. japonicus	0	0.0061	NA
		P. quinquefolius	P. vietnamensis	0	0.0061	NA
		P. quinquefolius	P. notoginseng	0	0.0123	NA
		P. quinquefolius	A. undulata	0	0.0569	NA
		P. quinquefolius	A. elata	0	0.0504	NA
		P. quinquefolius	E. senticosus	0.002	0.0374	0.0524
		P. quinquefolius	E. sessiliflorus	0.002	0.0569	0.0345
		P. quinquefolius	D. morbifera	0.002	0.0439	0.0447
		P. japonicus	P. vietnamensis	0	0	NA
		P. japonicus	P. notoginseng	0	0.0061	NA
		P. japonicus	A. undulata	0	0.0504	NA
		P. japonicus	A. elata	0	0.0439	NA
		P. japonicus	E. senticosus	0.002	0.0311	0.0631
		P. japonicus	E. sessiliflorus	0.002	0.0504	0.0389
		P. japonicus	D. morbifera	0.002	0.0374	0.0524
		P. vietnamensis	P. notoginseng	0	0.0061	NA
		P. vietnamensis	A. undulata	0	0.0504	NA
		P. vietnamensis	A. elata	0	0.0439	NA
		P. vietnamensis	E. senticosus	0.002	0.0311	0.0631
		P. vietnamensis	E. sessiliflorus	0.002	0.0504	0.0389
		P. vietnamensis	D. morbifera	0.002	0.0374	0.0524
		P. notoginseng	A. undulata	0	0.057	NA
		P. notoginseng	A. elata	0	0.0505	NA
		P. notoginseng	E. senticosus	0.002	0.0375	0.0522
		P. notoginseng	E. sessiliflorus	0.002	0.057	0.0344
		P. notoginseng	D. morbifera	0.002	0.0439	0.0446
		A. undulata	A. elata	0	0.0185	NA
		A. undulata	E. senticosus	0.002	0.0185	0.106
		A. undulata	E. sessiliflorus	0.002	0.0375	0.0523
		A. undulata	D. morbifera	0.002	0.0248	0.0792
		A. elata	E. senticosus	0.002	0.0123	0.1597
		A. elata	E. sessiliflorus	0.002	0.0311	0.0631
		A. elata	D. morbifera	0.002	0.0185	0.106
		E. senticosus	E. sessiliflorus	0	0.0185	NA
		E. senticosus	D. morbifera	0	0.0061	NA
		E. sessiliflorus	D. morbifera	0	0.0248	NA
	petA
		P. ginseng	P. quinquefolius	0	0.0044	NA
		P. ginseng	P. japonicus	0	0.0044	NA
		P. ginseng	P. vietnamensis	0	0.0087	NA
		P. ginseng	P. notoginseng	0.0014	0	NA
		P. ginseng	A. undulata	0.0014	0.0131	0.1044
		P. ginseng	A. elata	0.0014	0.0087	0.1571
		P. ginseng	E. senticosus	0.0069	0.0222	0.3102
		P. ginseng	E. sessiliflorus	0.0069	0.0177	0.3888
		P. ginseng	D. morbifera	0.0083	0.0267	0.3094
		P. quinquefolius	P. japonicus	0	0.0087	NA
		P. quinquefolius	P. vietnamensis	0	0.0132	NA
		P. quinquefolius	P. notoginseng	0.0014	0.0044	0.3145
		P. quinquefolius	A. undulata	0.0014	0.0176	0.0781
		P. quinquefolius	A. elata	0.0014	0.0131	0.1044
		P. quinquefolius	E. senticosus	0.0069	0.0267	0.2577
		P. quinquefolius	E. sessiliflorus	0.0069	0.0222	0.3101
		P. quinquefolius	D. morbifera	0.0083	0.0312	0.2644
		P. japonicus	P. vietnamensis	0	0.0044	NA
		P. japonicus	P. notoginseng	0.0014	0.0044	0.3145
		P. japonicus	A. undulata	0.0014	0.0176	0.0781
		P. japonicus	A. elata	0.0014	0.0131	0.1044
		P. japonicus	E. senticosus	0.0069	0.0267	0.2577
		P. japonicus	E. sessiliflorus	0.0069	0.0222	0.3101
		P. japonicus	D. morbifera	0.0083	0.0312	0.2644
		P. vietnamensis	P. notoginseng	0.0014	0.0087	0.1568
		P. vietnamensis	A. undulata	0.0014	0.022	0.0623
		P. vietnamensis	A. elata	0.0014	0.0176	0.0781
		P. vietnamensis	E. senticosus	0.0069	0.0312	0.2202
		P. vietnamensis	E. sessiliflorus	0.0069	0.0267	0.2577
		P. vietnamensis	D. morbifera	0.0083	0.0267	0.3094
		P. notoginseng	A. undulata	0.0027	0.0131	0.209
		P. notoginseng	A. elata	0.0027	0.0087	0.3145
		P. notoginseng	E. senticosus	0.0083	0.0222	0.3726
		P. notoginseng	E. sessiliflorus	0.0083	0.0177	0.467
		P. notoginseng	D. morbifera	0.0096	0.0267	0.3613
		A. undulata	A. elata	0	0.0043	NA
		A. undulata	E. senticosus	0.0083	0.0176	0.4681
		A. undulata	E. sessiliflorus	0.0083	0.0132	0.6258
		A. undulata	D. morbifera	0.0096	0.0221	0.4357
		A. elata	E. senticosus	0.0083	0.0132	0.6259
		A. elata	E. sessiliflorus	0.0083	0.0088	0.9414
		A. elata	D. morbifera	0.0096	0.0176	0.5463
		E. senticosus	E. sessiliflorus	0	0.0044	NA
		E. senticosus	D. morbifera	0.0014	0.0133	0.103
		E. sessiliflorus	D. morbifera	0.0014	0.0088	0.1549
	petB
		P. ginseng	P. quinquefolius	0	0	NA
		P. ginseng	P. japonicus	0	0.0064	NA
		P. ginseng	P. vietnamensis	0	0	NA
		P. ginseng	P. notoginseng	0	0	NA
		P. ginseng	A. undulata	0	0.0063	NA
		P. ginseng	A. elata	0	0	NA
		P. ginseng	E. senticosus	0	0.0064	NA
		P. ginseng	E. sessiliflorus	0	0.0064	NA
		P. ginseng	D. morbifera	0	0.0127	NA
		P. quinquefolius	P. japonicus	0	0.0064	NA
		P. quinquefolius	P. vietnamensis	0	0	NA
		P. quinquefolius	P. notoginseng	0	0	NA
		P. quinquefolius	A. undulata	0	0.0063	NA
		P. quinquefolius	A. elata	0	0	NA
		P. quinquefolius	E. senticosus	0	0.0064	NA
		P. quinquefolius	E. sessiliflorus	0	0.0064	NA
		P. quinquefolius	D. morbifera	0	0.0127	NA
		P. japonicus	P. vietnamensis	0	0.0064	NA
		P. japonicus	P. notoginseng	0	0.0064	NA
		P. japonicus	A. undulata	0	0.0128	NA
		P. japonicus	A. elata	0	0.0064	NA
		P. japonicus	E. senticosus	0	0.0128	NA
		P. japonicus	E. sessiliflorus	0	0.0128	NA
		P. japonicus	D. morbifera	0	0.0192	NA
		P. vietnamensis	P. notoginseng	0	0	NA
		P. vietnamensis	A. undulata	0	0.0063	NA
		P. vietnamensis	A. elata	0	0	NA
		P. vietnamensis	E. senticosus	0	0.0064	NA
		P. vietnamensis	E. sessiliflorus	0	0.0064	NA
		P. vietnamensis	D. morbifera	0	0.0127	NA
		P. notoginseng	A. undulata	0	0.0063	NA
		P. notoginseng	A. elata	0	0	NA
		P. notoginseng	E. senticosus	0	0.0064	NA
		P. notoginseng	E. sessiliflorus	0	0.0064	NA
		P. notoginseng	D. morbifera	0	0.0127	NA
		A. undulata	A. elata	0	0.0063	NA
		A. undulata	E. senticosus	0	0.0128	NA
		A. undulata	E. sessiliflorus	0	0.0128	NA
		A. undulata	D. morbifera	0	0.0192	NA
		A. elata	E. senticosus	0	0.0064	NA
		A. elata	E. sessiliflorus	0	0.0064	NA
		A. elata	D. morbifera	0	0.0127	NA
		E. senticosus	E. sessiliflorus	0	0	NA
		E. senticosus	D. morbifera	0	0.0063	NA
		E. sessiliflorus	D. morbifera	0	0.0063	NA
	petD
		P. ginseng	P. quinquefolius	0	0	NA
		P. ginseng	P. japonicus	0	0.0083	NA
		P. ginseng	P. vietnamensis	0	0.0083	NA
		P. ginseng	P. notoginseng	0	0.0083	NA
		P. ginseng	A. undulata	0	0.0512	NA
		P. ginseng	A. elata	0.0028	0.0424	0.0659
		P. ginseng	E. senticosus	0	0.0167	NA
		P. ginseng	E. sessiliflorus	0.0028	0.0167	0.1675
		P. ginseng	D. morbifera	0	0.0167	NA
		P. quinquefolius	P. japonicus	0	0.0083	NA
		P. quinquefolius	P. vietnamensis	0	0.0083	NA
		P. quinquefolius	P. notoginseng	0	0.0083	NA
		P. quinquefolius	A. undulata	0	0.0512	NA
		P. quinquefolius	A. elata	0.0028	0.0424	0.0659
		P. quinquefolius	E. senticosus	0	0.0167	NA
		P. quinquefolius	E. sessiliflorus	0.0028	0.0167	0.1675
		P. quinquefolius	D. morbifera	0	0.0167	NA
		P. japonicus	P. vietnamensis	0	0	NA
		P. japonicus	P. notoginseng	0	0	NA
		P. japonicus	A. undulata	0	0.0424	NA
		P. japonicus	A. elata	0.0028	0.0337	0.0828
		P. japonicus	E. senticosus	0	0.0083	NA
		P. japonicus	E. sessiliflorus	0.0028	0.0083	0.3368
		P. japonicus	D. morbifera	0	0.0083	NA
		P. vietnamensis	P. notoginseng	0	0	NA
		P. vietnamensis	A. undulata	0	0.0424	NA
		P. vietnamensis	A. elata	0.0028	0.0337	0.0828
		P. vietnamensis	E. senticosus	0	0.0083	NA
		P. vietnamensis	E. sessiliflorus	0.0028	0.0083	0.3368
		P. vietnamensis	D. morbifera	0	0.0083	NA
		P. notoginseng	A. undulata	0	0.0424	NA
		P. notoginseng	A. elata	0.0028	0.0337	0.0828
		P. notoginseng	E. senticosus	0	0.0083	NA
		P. notoginseng	E. sessiliflorus	0.0028	0.0083	0.3368
		P. notoginseng	D. morbifera	0	0.0083	NA
		A. undulata	A. elata	0.0028	0.0083	0.3366
		A. undulata	E. senticosus	0	0.0337	NA
		A. undulata	E. sessiliflorus	0.0028	0.0337	0.0828
		A. undulata	D. morbifera	0	0.0337	NA
		A. elata	E. senticosus	0.0028	0.0252	0.111
		A. elata	E. sessiliflorus	0.0056	0.0252	0.2223
		A. elata	D. morbifera	0.0028	0.0252	0.111
		E. senticosus	E. sessiliflorus	0.0028	0	NA
		E. senticosus	D. morbifera	0	0	NA
		E. sessiliflorus	D. morbifera	0.0028	0	NA
	petG
		P. ginseng	P. quinquefolius	0	0	NA
		P. ginseng	P. japonicus	0	0	NA
		P. ginseng	P. vietnamensis	0	0	NA
		P. ginseng	P. notoginseng	0	0	NA
		P. ginseng	A. undulata	0	0	NA
		P. ginseng	A. elata	0	0	NA
		P. ginseng	E. senticosus	0.0122	0	NA
		P. ginseng	E. sessiliflorus	0	0.0365	NA
		P. ginseng	D. morbifera	0	0	NA
		P. quinquefolius	P. japonicus	0	0	NA
		P. quinquefolius	P. vietnamensis	0	0	NA
		P. quinquefolius	P. notoginseng	0	0	NA
		P. quinquefolius	A. undulata	0	0	NA
		P. quinquefolius	A. elata	0	0	NA
		P. quinquefolius	E. senticosus	0.0122	0	NA
		P. quinquefolius	E. sessiliflorus	0	0.0365	NA
		P. quinquefolius	D. morbifera	0	0	NA
		P. japonicus	P. vietnamensis	0	0	NA
		P. japonicus	P. notoginseng	0	0	NA
		P. japonicus	A. undulata	0	0	NA
		P. japonicus	A. elata	0	0	NA
		P. japonicus	E. senticosus	0.0122	0	NA
		P. japonicus	E. sessiliflorus	0	0.0365	NA
		P. japonicus	D. morbifera	0	0	NA
		P. vietnamensis	P. notoginseng	0	0	NA
		P. vietnamensis	A. undulata	0	0	NA
		P. vietnamensis	A. elata	0	0	NA
		P. vietnamensis	E. senticosus	0.0122	0	NA
		P. vietnamensis	E. sessiliflorus	0	0.0365	NA
		P. vietnamensis	D. morbifera	0	0	NA
		P. notoginseng	A. undulata	0	0	NA
		P. notoginseng	A. elata	0	0	NA
		P. notoginseng	E. senticosus	0.0122	0	NA
		P. notoginseng	E. sessiliflorus	0	0.0365	NA
		P. notoginseng	D. morbifera	0	0	NA
		A. undulata	A. elata	0	0	NA
		A. undulata	E. senticosus	0.0122	0	NA
		A. undulata	E. sessiliflorus	0	0.0365	NA
		A. undulata	D. morbifera	0	0	NA
		A. elata	E. senticosus	0.0122	0	NA
		A. elata	E. sessiliflorus	0	0.0365	NA
		A. elata	D. morbifera	0	0	NA
		E. senticosus	E. sessiliflorus	0.0122	0.0365	0.3336
		E. senticosus	D. morbifera	0.0122	0	NA
		E. sessiliflorus	D. morbifera	0	0.0365	NA
	petL
		P. ginseng	P. quinquefolius	0	0	NA
		P. ginseng	P. japonicus	0	0.0405	NA
		P. ginseng	P. vietnamensis	0	0.0405	NA
		P. ginseng	P. notoginseng	0	0	NA
		P. ginseng	A. undulata	0.0149	0	NA
		P. ginseng	A. elata	0.0149	0	NA
		P. ginseng	E. senticosus	0.0149	0	NA
		P. ginseng	E. sessiliflorus	0.0149	0	NA
		P. ginseng	D. morbifera	0.0149	0	NA
		P. quinquefolius	P. japonicus	0	0.0405	NA
		P. quinquefolius	P. vietnamensis	0	0.0405	NA
		P. quinquefolius	P. notoginseng	0	0	NA
		P. quinquefolius	A. undulata	0.0149	0	NA
		P. quinquefolius	A. elata	0.0149	0	NA
		P. quinquefolius	E. senticosus	0.0149	0	NA
		P. quinquefolius	E. sessiliflorus	0.0149	0	NA
		P. quinquefolius	D. morbifera	0.0149	0	NA
		P. japonicus	P. vietnamensis	0	0	NA
		P. japonicus	P. notoginseng	0	0.0405	NA
		P. japonicus	A. undulata	0.0149	0.0405	0.3684
		P. japonicus	A. elata	0.0149	0.0405	0.3684
		P. japonicus	E. senticosus	0.0149	0.0405	0.3684
		P. japonicus	E. sessiliflorus	0.0149	0.0405	0.3684
		P. japonicus	D. morbifera	0.0149	0.0405	0.3684
		P. vietnamensis	P. notoginseng	0	0.0405	NA
		P. vietnamensis	A. undulata	0.0149	0.0405	0.3684
		P. vietnamensis	A. elata	0.0149	0.0405	0.3684
		P. vietnamensis	E. senticosus	0.0149	0.0405	0.3684
		P. vietnamensis	E. sessiliflorus	0.0149	0.0405	0.3684
		P. vietnamensis	D. morbifera	0.0149	0.0405	0.3684
		P. notoginseng	A. undulata	0.0149	0	NA
		P. notoginseng	A. elata	0.0149	0	NA
		P. notoginseng	E. senticosus	0.0149	0	NA
		P. notoginseng	E. sessiliflorus	0.0149	0	NA
		P. notoginseng	D. morbifera	0.0149	0	NA
		A. undulata	A. elata	0	0	NA
		A. undulata	E. senticosus	0	0	NA
		A. undulata	E. sessiliflorus	0	0	NA
		A. undulata	D. morbifera	0	0	NA
		A. elata	E. senticosus	0	0	NA
		A. elata	E. sessiliflorus	0	0	NA
		A. elata	D. morbifera	0	0	NA
		E. senticosus	E. sessiliflorus	0	0	NA
		E. senticosus	D. morbifera	0	0	NA
		E. sessiliflorus	D. morbifera	0	0	NA
	petN
		P. ginseng	P. quinquefolius	0	0	NA
		P. ginseng	P. japonicus	0	0	NA
		P. ginseng	P. vietnamensis	0	0	NA
		P. ginseng	P. notoginseng	0	0	NA
		P. ginseng	A. undulata	0	0	NA
		P. ginseng	A. elata	0	0	NA
		P. ginseng	E. senticosus	0	0	NA
		P. ginseng	E. sessiliflorus	0	0	NA
		P. ginseng	D. morbifera	0	0	NA
		P. quinquefolius	P. japonicus	0	0	NA
		P. quinquefolius	P. vietnamensis	0	0	NA
		P. quinquefolius	P. notoginseng	0	0	NA
		P. quinquefolius	A. undulata	0	0	NA
		P. quinquefolius	A. elata	0	0	NA
		P. quinquefolius	E. senticosus	0	0	NA
		P. quinquefolius	E. sessiliflorus	0	0	NA
		P. quinquefolius	D. morbifera	0	0	NA
		P. japonicus	P. vietnamensis	0	0	NA
		P. japonicus	P. notoginseng	0	0	NA
		P. japonicus	A. undulata	0	0	NA
		P. japonicus	A. elata	0	0	NA
		P. japonicus	E. senticosus	0	0	NA
		P. japonicus	E. sessiliflorus	0	0	NA
		P. japonicus	D. morbifera	0	0	NA
		P. vietnamensis	P. notoginseng	0	0	NA
		P. vietnamensis	A. undulata	0	0	NA
		P. vietnamensis	A. elata	0	0	NA
		P. vietnamensis	E. senticosus	0	0	NA
		P. vietnamensis	E. sessiliflorus	0	0	NA
		P. vietnamensis	D. morbifera	0	0	NA
		P. notoginseng	A. undulata	0	0	NA
		P. notoginseng	A. elata	0	0	NA
		P. notoginseng	E. senticosus	0	0	NA
		P. notoginseng	E. sessiliflorus	0	0	NA
		P. notoginseng	D. morbifera	0	0	NA
		A. undulata	A. elata	0	0	NA
		A. undulata	E. senticosus	0	0	NA
		A. undulata	E. sessiliflorus	0	0	NA
		A. undulata	D. morbifera	0	0	NA
		A. elata	E. senticosus	0	0	NA
		A. elata	E. sessiliflorus	0	0	NA
		A. elata	D. morbifera	0	0	NA
		E. senticosus	E. sessiliflorus	0	0	NA
		E. senticosus	D. morbifera	0	0	NA
		E. sessiliflorus	D. morbifera	0	0	NA
	psaA
		P. ginseng	P. quinquefolius	0	0.0019	NA
		P. ginseng	P. japonicus	0	0.0132	NA
		P. ginseng	P. vietnamensis	0	0.0189	NA
		P. ginseng	P. notoginseng	0	0.0075	NA
		P. ginseng	A. undulata	0.0006	0.0094	0.0621
		P. ginseng	A. elata	0	0.0113	NA
		P. ginseng	E. senticosus	0.0006	0.0189	0.0309
		P. ginseng	E. sessiliflorus	0.0006	0.0227	0.0257
		P. ginseng	D. morbifera	0.0012	0.0151	0.0774
		P. quinquefolius	P. japonicus	0	0.0113	NA
		P. quinquefolius	P. vietnamensis	0	0.017	NA
		P. quinquefolius	P. notoginseng	0	0.0056	NA
		P. quinquefolius	A. undulata	0.0006	0.0075	0.0777
		P. quinquefolius	A. elata	0	0.0094	NA
		P. quinquefolius	E. senticosus	0.0006	0.017	0.0343
		P. quinquefolius	E. sessiliflorus	0.0006	0.0208	0.028
		P. quinquefolius	D. morbifera	0.0012	0.0132	0.0886
		P. japonicus	P. vietnamensis	0	0.0056	NA
		P. japonicus	P. notoginseng	0	0.0094	NA
		P. japonicus	A. undulata	0.0006	0.0151	0.0387
		P. japonicus	A. elata	0	0.017	NA
		P. japonicus	E. senticosus	0.0006	0.0247	0.0236
		P. japonicus	E. sessiliflorus	0.0006	0.0285	0.0204
		P. japonicus	D. morbifera	0.0012	0.0208	0.0561
		P. vietnamensis	P. notoginseng	0	0.0151	NA
		P. vietnamensis	A. undulata	0.0006	0.0208	0.028
		P. vietnamensis	A. elata	0	0.0227	NA
		P. vietnamensis	E. senticosus	0.0006	0.0305	0.0191
		P. vietnamensis	E. sessiliflorus	0.0006	0.0344	0.017
		P. vietnamensis	D. morbifera	0.0012	0.0266	0.0439
		P. notoginseng	A. undulata	0.0006	0.0094	0.0621
		P. notoginseng	A. elata	0	0.0113	NA
		P. notoginseng	E. senticosus	0.0006	0.0189	0.0309
		P. notoginseng	E. sessiliflorus	0.0006	0.0227	0.0257
		P. notoginseng	D. morbifera	0.0012	0.0151	0.0774
		A. undulata	A. elata	0.0006	0.0019	0.3124
		A. undulata	E. senticosus	0.0012	0.0208	0.0561
		A. undulata	E. sessiliflorus	0.0012	0.0247	0.0474
		A. undulata	D. morbifera	0.0018	0.017	0.1032
		A. elata	E. senticosus	0.0006	0.0227	0.0257
		A. elata	E. sessiliflorus	0.0006	0.0266	0.022
		A. elata	D. morbifera	0.0012	0.0151	0.0775
		E. senticosus	E. sessiliflorus	0	0.0037	NA
		E. senticosus	D. morbifera	0.0006	0.0113	0.0518
		E. sessiliflorus	D. morbifera	0.0006	0.0151	0.0387
	psaB
		P. ginseng	P. quinquefolius	0	0.0027	NA
		P. ginseng	P. japonicus	0	0.0027	NA
		P. ginseng	P. vietnamensis	0	0.0027	NA
		P. ginseng	P. notoginseng	0	0.0027	NA
		P. ginseng	A. undulata	0	0.011	NA
		P. ginseng	A. elata	0.0009	0.011	0.0789
		P. ginseng	E. senticosus	0.0009	0.0277	0.0312
		P. ginseng	E. sessiliflorus	0.0009	0.0277	0.0312
		P. ginseng	D. morbifera	0.0009	0.0334	0.0259
		P. quinquefolius	P. japonicus	0	0.0055	NA
		P. quinquefolius	P. vietnamensis	0	0.0055	NA
		P. quinquefolius	P. notoginseng	0	0.0055	NA
		P. quinquefolius	A. undulata	0	0.0137	NA
		P. quinquefolius	A. elata	0.0009	0.0137	0.063
		P. quinquefolius	E. senticosus	0.0009	0.0306	0.0283
		P. quinquefolius	E. sessiliflorus	0.0009	0.0306	0.0283
		P. quinquefolius	D. morbifera	0.0009	0.0363	0.0238
		P. japonicus	P. vietnamensis	0	0	NA
		P. japonicus	P. notoginseng	0	0.0055	NA
		P. japonicus	A. undulata	0	0.0137	NA
		P. japonicus	A. elata	0.0009	0.0137	0.063
		P. japonicus	E. senticosus	0.0009	0.0306	0.0283
		P. japonicus	E. sessiliflorus	0.0009	0.0306	0.0283
		P. japonicus	D. morbifera	0.0009	0.0363	0.0238
		P. vietnamensis	P. notoginseng	0	0.0055	NA
		P. vietnamensis	A. undulata	0	0.0137	NA
		P. vietnamensis	A. elata	0.0009	0.0137	0.063
		P. vietnamensis	E. senticosus	0.0009	0.0306	0.0283
		P. vietnamensis	E. sessiliflorus	0.0009	0.0306	0.0283
		P. vietnamensis	D. morbifera	0.0009	0.0363	0.0238
		P. notoginseng	A. undulata	0	0.0137	NA
		P. notoginseng	A. elata	0.0009	0.0137	0.063
		P. notoginseng	E. senticosus	0.0009	0.0306	0.0283
		P. notoginseng	E. sessiliflorus	0.0009	0.0306	0.0283
		P. notoginseng	D. morbifera	0.0009	0.0363	0.0238
		A. undulata	A. elata	0.0009	0	NA
		A. undulata	E. senticosus	0.0009	0.0221	0.0391
		A. undulata	E. sessiliflorus	0.0009	0.0221	0.0391
		A. undulata	D. morbifera	0.0009	0.0277	0.0312
		A. elata	E. senticosus	0.0017	0.0221	0.0783
		A. elata	E. sessiliflorus	0.0017	0.0221	0.0783
		A. elata	D. morbifera	0.0017	0.0277	0.0624
		E. senticosus	E. sessiliflorus	0	0.0055	NA
		E. senticosus	D. morbifera	0	0.0165	NA
		E. sessiliflorus	D. morbifera	0	0.0165	NA
	psaI
		P. ginseng	P. quinquefolius	0	0	NA
		P. ginseng	P. japonicus	0	0.038	NA
		P. ginseng	P. vietnamensis	0	0.038	NA
		P. ginseng	P. notoginseng	0	0.038	NA
		P. ginseng	A. undulata	0	0.038	NA
		P. ginseng	A. elata	0	0.038	NA
		P. ginseng	E. senticosus	0	0.038	NA
		P. ginseng	E. sessiliflorus	0	0.038	NA
		P. ginseng	D. morbifera	0	0.038	NA
		P. quinquefolius	P. japonicus	0	0.038	NA
		P. quinquefolius	P. vietnamensis	0	0.038	NA
		P. quinquefolius	P. notoginseng	0	0.038	NA
		P. quinquefolius	A. undulata	0	0.038	NA
		P. quinquefolius	A. elata	0	0.038	NA
		P. quinquefolius	E. senticosus	0	0.038	NA
		P. quinquefolius	E. sessiliflorus	0	0.038	NA
		P. quinquefolius	D. morbifera	0	0.038	NA
		P. japonicus	P. vietnamensis	0	0	NA
		P. japonicus	P. notoginseng	0	0	NA
		P. japonicus	A. undulata	0	0	NA
		P. japonicus	A. elata	0	0	NA
		P. japonicus	E. senticosus	0	0	NA
		P. japonicus	E. sessiliflorus	0	0	NA
		P. japonicus	D. morbifera	0	0	NA
		P. vietnamensis	P. notoginseng	0	0	NA
		P. vietnamensis	A. undulata	0	0	NA
		P. vietnamensis	A. elata	0	0	NA
		P. vietnamensis	E. senticosus	0	0	NA
		P. vietnamensis	E. sessiliflorus	0	0	NA
		P. vietnamensis	D. morbifera	0	0	NA
		P. notoginseng	A. undulata	0	0	NA
		P. notoginseng	A. elata	0	0	NA
		P. notoginseng	E. senticosus	0	0	NA
		P. notoginseng	E. sessiliflorus	0	0	NA
		P. notoginseng	D. morbifera	0	0	NA
		A. undulata	A. elata	0	0	NA
		A. undulata	E. senticosus	0	0	NA
		A. undulata	E. sessiliflorus	0	0	NA
		A. undulata	D. morbifera	0	0	NA
		A. elata	E. senticosus	0	0	NA
		A. elata	E. sessiliflorus	0	0	NA
		A. elata	D. morbifera	0	0	NA
		E. senticosus	E. sessiliflorus	0	0	NA
		E. senticosus	D. morbifera	0	0	NA
		E. sessiliflorus	D. morbifera	0	0	NA
	psaJ
		P. ginseng	P. quinquefolius	0	0	NA
		P. ginseng	P. japonicus	0	0	NA
		P. ginseng	P. vietnamensis	0	0	NA
		P. ginseng	P. notoginseng	0	0	NA
		P. ginseng	A. undulata	0	0	NA
		P. ginseng	A. elata	0	0	NA
		P. ginseng	E. senticosus	0	0	NA
		P. ginseng	E. sessiliflorus	0	0	NA
		P. ginseng	D. morbifera	0	0	NA
		P. quinquefolius	P. japonicus	0	0	NA
		P. quinquefolius	P. vietnamensis	0	0	NA
		P. quinquefolius	P. notoginseng	0	0	NA
		P. quinquefolius	A. undulata	0	0	NA
		P. quinquefolius	A. elata	0	0	NA
		P. quinquefolius	E. senticosus	0	0	NA
		P. quinquefolius	E. sessiliflorus	0	0	NA
		P. quinquefolius	D. morbifera	0	0	NA
		P. japonicus	P. vietnamensis	0	0	NA
		P. japonicus	P. notoginseng	0	0	NA
		P. japonicus	A. undulata	0	0	NA
		P. japonicus	A. elata	0	0	NA
		P. japonicus	E. senticosus	0	0	NA
		P. japonicus	E. sessiliflorus	0	0	NA
		P. japonicus	D. morbifera	0	0	NA
		P. vietnamensis	P. notoginseng	0	0	NA
		P. vietnamensis	A. undulata	0	0	NA
		P. vietnamensis	A. elata	0	0	NA
		P. vietnamensis	E. senticosus	0	0	NA
		P. vietnamensis	E. sessiliflorus	0	0	NA
		P. vietnamensis	D. morbifera	0	0	NA
		P. notoginseng	A. undulata	0	0	NA
		P. notoginseng	A. elata	0	0	NA
		P. notoginseng	E. senticosus	0	0	NA
		P. notoginseng	E. sessiliflorus	0	0	NA
		P. notoginseng	D. morbifera	0	0	NA
		A. undulata	A. elata	0	0	NA
		A. undulata	E. senticosus	0	0	NA
		A. undulata	E. sessiliflorus	0	0	NA
		A. undulata	D. morbifera	0	0	NA
		A. elata	E. senticosus	0	0	NA
		A. elata	E. sessiliflorus	0	0	NA
		A. elata	D. morbifera	0	0	NA
		E. senticosus	E. sessiliflorus	0	0	NA
		E. senticosus	D. morbifera	0	0	NA
		E. sessiliflorus	D. morbifera	0	0	NA
	psbA
		P. ginseng	P. quinquefolius	0	0	NA
		P. ginseng	P. japonicus	0	0.0161	NA
		P. ginseng	P. vietnamensis	0	0.0121	NA
		P. ginseng	P. notoginseng	0	0.0161	NA
		P. ginseng	A. undulata	0.0012	0.008	0.1544
		P. ginseng	A. elata	0.0012	0.0121	0.1026
		P. ginseng	E. senticosus	0.0025	0.008	0.3096
		P. ginseng	E. sessiliflorus	0.0025	0.0202	0.1228
		P. ginseng	D. morbifera	0.0025	0.0161	0.154
		P. quinquefolius	P. japonicus	0	0.0161	NA
		P. quinquefolius	P. vietnamensis	0	0.0121	NA
		P. quinquefolius	P. notoginseng	0	0.0161	NA
		P. quinquefolius	A. undulata	0.0012	0.008	0.1544
		P. quinquefolius	A. elata	0.0012	0.0121	0.1026
		P. quinquefolius	E. senticosus	0.0025	0.008	0.3096
		P. quinquefolius	E. sessiliflorus	0.0025	0.0202	0.1228
		P. quinquefolius	D. morbifera	0.0025	0.0161	0.154
		P. japonicus	P. vietnamensis	0	0.012	NA
		P. japonicus	P. notoginseng	0	0.0161	NA
		P. japonicus	A. undulata	0.0012	0.0161	0.0768
		P. japonicus	A. elata	0.0012	0.0202	0.0613
		P. japonicus	E. senticosus	0.0025	0.0161	0.1541
		P. japonicus	E. sessiliflorus	0.0025	0.0284	0.0873
		P. japonicus	D. morbifera	0.0025	0.0243	0.1022
		P. vietnamensis	P. notoginseng	0	0.012	NA
		P. vietnamensis	A. undulata	0.0012	0.012	0.1028
		P. vietnamensis	A. elata	0.0012	0.0161	0.0769
		P. vietnamensis	E. senticosus	0.0025	0.012	0.2062
		P. vietnamensis	E. sessiliflorus	0.0025	0.0243	0.1023
		P. vietnamensis	D. morbifera	0.0025	0.0202	0.1231
		P. notoginseng	A. undulata	0.0012	0.0161	0.0768
		P. notoginseng	A. elata	0.0012	0.0202	0.0613
		P. notoginseng	E. senticosus	0.0025	0.0161	0.154
		P. notoginseng	E. sessiliflorus	0.0025	0.0284	0.0873
		P. notoginseng	D. morbifera	0.0025	0.0243	0.1021
		A. undulata	A. elata	0	0.004	NA
		A. undulata	E. senticosus	0.0012	0	NA
		A. undulata	E. sessiliflorus	0.0012	0.012	0.1029
		A. undulata	D. morbifera	0.0012	0.008	0.1547
		A. elata	E. senticosus	0.0012	0.004	0.3103
		A. elata	E. sessiliflorus	0.0012	0.0161	0.0769
		A. elata	D. morbifera	0.0012	0.012	0.1029
		E. senticosus	E. sessiliflorus	0	0.012	NA
		E. senticosus	D. morbifera	0	0.008	NA
		E. sessiliflorus	D. morbifera	0	0.0202	NA
	psbB
		P. ginseng	P. quinquefolius	0	0.0027	NA
		P. ginseng	P. japonicus	0	0.0027	NA
		P. ginseng	P. vietnamensis	0	0.0027	NA
		P. ginseng	P. notoginseng	0	0.0027	NA
		P. ginseng	A. undulata	0	0.011	NA
		P. ginseng	A. elata	0.0009	0.011	0.0789
		P. ginseng	E. senticosus	0.0009	0.0277	0.0312
		P. ginseng	E. sessiliflorus	0.0009	0.0277	0.0312
		P. ginseng	D. morbifera	0.0009	0.0334	0.0259
		P. quinquefolius	P. japonicus	0	0.0055	NA
		P. quinquefolius	P. vietnamensis	0	0.0055	NA
		P. quinquefolius	P. notoginseng	0	0.0055	NA
		P. quinquefolius	A. undulata	0	0.0137	NA
		P. quinquefolius	A. elata	0.0009	0.0137	0.063
		P. quinquefolius	E. senticosus	0.0009	0.0306	0.0283
		P. quinquefolius	E. sessiliflorus	0.0009	0.0306	0.0283
		P. quinquefolius	D. morbifera	0.0009	0.0363	0.0238
		P. japonicus	P. vietnamensis	0	0	NA
		P. japonicus	P. notoginseng	0	0.0055	NA
		P. japonicus	A. undulata	0	0.0137	NA
		P. japonicus	A. elata	0.0009	0.0137	0.063
		P. japonicus	E. senticosus	0.0009	0.0306	0.0283
		P. japonicus	E. sessiliflorus	0.0009	0.0306	0.0283
		P. japonicus	D. morbifera	0.0009	0.0363	0.0238
		P. vietnamensis	P. notoginseng	0	0.0055	NA
		P. vietnamensis	A. undulata	0	0.0137	NA
		P. vietnamensis	A. elata	0.0009	0.0137	0.063
		P. vietnamensis	E. senticosus	0.0009	0.0306	0.0283
		P. vietnamensis	E. sessiliflorus	0.0009	0.0306	0.0283
		P. vietnamensis	D. morbifera	0.0009	0.0363	0.0238
		P. notoginseng	A. undulata	0	0.0137	NA
		P. notoginseng	A. elata	0.0009	0.0137	0.063
		P. notoginseng	E. senticosus	0.0009	0.0306	0.0283
		P. notoginseng	E. sessiliflorus	0.0009	0.0306	0.0283
		P. notoginseng	D. morbifera	0.0009	0.0363	0.0238
		A. undulata	A. elata	0.0009	0	NA
		A. undulata	E. senticosus	0.0009	0.0221	0.0391
		A. undulata	E. sessiliflorus	0.0009	0.0221	0.0391
		A. undulata	D. morbifera	0.0009	0.0277	0.0312
		A. elata	E. senticosus	0.0017	0.0221	0.0783
		A. elata	E. sessiliflorus	0.0017	0.0221	0.0783
		A. elata	D. morbifera	0.0017	0.0277	0.0624
		E. senticosus	E. sessiliflorus	0	0.0055	NA
		E. senticosus	D. morbifera	0	0.0165	NA
		E. sessiliflorus	D. morbifera	0	0.0165	NA
	psbC
		P. ginseng	P. quinquefolius	0	0.0028	NA
		P. ginseng	P. japonicus	0	0.0086	NA
		P. ginseng	P. vietnamensis	0	0.0172	NA
		P. ginseng	P. notoginseng	0.0019	0.0028	0.661
		P. ginseng	A. undulata	0.0009	0.0319	0.0295
		P. ginseng	A. elata	0.0009	0.026	0.0362
		P. ginseng	E. senticosus	0.0009	0.026	0.0361
		P. ginseng	E. sessiliflorus	0.0019	0.023	0.0816
		P. ginseng	D. morbifera	0.0009	0.0319	0.0294
		P. quinquefolius	P. japonicus	0	0.0114	NA
		P. quinquefolius	P. vietnamensis	0	0.0201	NA
		P. quinquefolius	P. notoginseng	0.0019	0.0057	0.3299
		P. quinquefolius	A. undulata	0.0009	0.0348	0.027
		P. quinquefolius	A. elata	0.0009	0.0289	0.0325
		P. quinquefolius	E. senticosus	0.0009	0.0289	0.0324
		P. quinquefolius	E. sessiliflorus	0.0019	0.026	0.0724
		P. quinquefolius	D. morbifera	0.0009	0.0289	0.0324
		P. japonicus	P. vietnamensis	0	0.0086	NA
		P. japonicus	P. notoginseng	0.0019	0.0057	0.3299
		P. japonicus	A. undulata	0.0009	0.0348	0.027
		P. japonicus	A. elata	0.0009	0.0289	0.0325
		P. japonicus	E. senticosus	0.0009	0.0289	0.0324
		P. japonicus	E. sessiliflorus	0.0019	0.026	0.0724
		P. japonicus	D. morbifera	0.0009	0.0348	0.0269
		P. vietnamensis	P. notoginseng	0.0019	0.0143	0.1312
		P. vietnamensis	A. undulata	0.0009	0.0378	0.0248
		P. vietnamensis	A. elata	0.0009	0.0319	0.0295
		P. vietnamensis	E. senticosus	0.0009	0.0319	0.0294
		P. vietnamensis	E. sessiliflorus	0.0019	0.0289	0.065
		P. vietnamensis	D. morbifera	0.0009	0.0378	0.0248
		P. notoginseng	A. undulata	0.0019	0.0289	0.065
		P. notoginseng	A. elata	0.0019	0.023	0.0816
		P. notoginseng	E. senticosus	0.0028	0.023	0.1224
		P. notoginseng	E. sessiliflorus	0.0038	0.0201	0.1872
		P. notoginseng	D. morbifera	0.0028	0.0289	0.0975
		A. undulata	A. elata	0	0.0057	NA
		A. undulata	E. senticosus	0.0019	0.023	0.0815
		A. undulata	E. sessiliflorus	0.0028	0.0201	0.1403
		A. undulata	D. morbifera	0.0019	0.0289	0.065
		A. elata	E. senticosus	0.0019	0.0172	0.1092
		A. elata	E. sessiliflorus	0.0028	0.0143	0.1972
		A. elata	D. morbifera	0.0019	0.023	0.0815
		E. senticosus	E. sessiliflorus	0.0009	0.0028	0.3305
		E. senticosus	D. morbifera	0.0019	0.0114	0.1642
		E. sessiliflorus	D. morbifera	0.0028	0.0086	0.3296
	psbD
		P. ginseng	P. quinquefolius	0	0	NA
		P. ginseng	P. japonicus	0	0.004	NA
		P. ginseng	P. vietnamensis	0	0.004	NA
		P. ginseng	P. notoginseng	0	0.008	NA
		P. ginseng	A. undulata	0	0.012	NA
		P. ginseng	A. elata	0	0.008	NA
		P. ginseng	E. senticosus	0.0012	0.012	0.1028
		P. ginseng	E. sessiliflorus	0.0012	0.0121	0.1027
		P. ginseng	D. morbifera	0	0.008	NA
		P. quinquefolius	P. japonicus	0	0.004	NA
		P. quinquefolius	P. vietnamensis	0	0.004	NA
		P. quinquefolius	P. notoginseng	0	0.008	NA
		P. quinquefolius	A. undulata	0	0.012	NA
		P. quinquefolius	A. elata	0	0.008	NA
		P. quinquefolius	E. senticosus	0.0012	0.012	0.1028
		P. quinquefolius	E. sessiliflorus	0.0012	0.0121	0.1027
		P. quinquefolius	D. morbifera	0	0.008	NA
		P. japonicus	P. vietnamensis	0	0	NA
		P. japonicus	P. notoginseng	0	0.004	NA
		P. japonicus	A. undulata	0	0.008	NA
		P. japonicus	A. elata	0	0.004	NA
		P. japonicus	E. senticosus	0.0012	0.008	0.1546
		P. japonicus	E. sessiliflorus	0.0012	0.008	0.1545
		P. japonicus	D. morbifera	0	0.004	NA
		P. vietnamensis	P. notoginseng	0	0.004	NA
		P. vietnamensis	A. undulata	0	0.008	NA
		P. vietnamensis	A. elata	0	0.004	NA
		P. vietnamensis	E. senticosus	0.0012	0.008	0.1546
		P. vietnamensis	E. sessiliflorus	0.0012	0.008	0.1545
		P. vietnamensis	D. morbifera	0	0.004	NA
		P. notoginseng	A. undulata	0	0.012	NA
		P. notoginseng	A. elata	0	0.008	NA
		P. notoginseng	E. senticosus	0.0012	0.012	0.1028
		P. notoginseng	E. sessiliflorus	0.0012	0.0121	0.1027
		P. notoginseng	D. morbifera	0	0.008	NA
		A. undulata	A. elata	0	0.004	NA
		A. undulata	E. senticosus	0.0012	0.008	0.1546
		A. undulata	E. sessiliflorus	0.0012	0.008	0.1545
		A. undulata	D. morbifera	0	0.004	NA
		A. elata	E. senticosus	0.0012	0.004	0.3101
		A. elata	E. sessiliflorus	0.0012	0.004	0.3098
		A. elata	D. morbifera	0	0	NA
		E. senticosus	E. sessiliflorus	0.0012	0	NA
		E. senticosus	D. morbifera	0.0012	0.004	0.3101
		E. sessiliflorus	D. morbifera	0.0012	0.004	0.3098
	psbE
		P. ginseng	P. quinquefolius	0	0	NA
		P. ginseng	P. japonicus	0	0	NA
		P. ginseng	P. vietnamensis	0	0	NA
		P. ginseng	P. notoginseng	0	0	NA
		P. ginseng	A. undulata	0	0.0174	NA
		P. ginseng	A. elata	0	0	NA
		P. ginseng	E. senticosus	0.0053	0	NA
		P. ginseng	E. sessiliflorus	0.0053	0	NA
		P. ginseng	D. morbifera	0.0053	0.0174	0.3012
		P. quinquefolius	P. japonicus	0	0	NA
		P. quinquefolius	P. vietnamensis	0	0	NA
		P. quinquefolius	P. notoginseng	0	0	NA
		P. quinquefolius	A. undulata	0	0.0174	NA
		P. quinquefolius	A. elata	0	0	NA
		P. quinquefolius	E. senticosus	0.0053	0	NA
		P. quinquefolius	E. sessiliflorus	0.0053	0	NA
		P. quinquefolius	D. morbifera	0.0053	0.0174	0.3012
		P. japonicus	P. vietnamensis	0	0	NA
		P. japonicus	P. notoginseng	0	0	NA
		P. japonicus	A. undulata	0	0.0174	NA
		P. japonicus	A. elata	0	0	NA
		P. japonicus	E. senticosus	0.0053	0	NA
		P. japonicus	E. sessiliflorus	0.0053	0	NA
		P. japonicus	D. morbifera	0.0053	0.0174	0.3012
		P. vietnamensis	P. notoginseng	0	0	NA
		P. vietnamensis	A. undulata	0	0.0174	NA
		P. vietnamensis	A. elata	0	0	NA
		P. vietnamensis	E. senticosus	0.0053	0	NA
		P. vietnamensis	E. sessiliflorus	0.0053	0	NA
		P. vietnamensis	D. morbifera	0.0053	0.0174	0.3012
		P. notoginseng	A. undulata	0	0.0174	NA
		P. notoginseng	A. elata	0	0	NA
		P. notoginseng	E. senticosus	0.0053	0	NA
		P. notoginseng	E. sessiliflorus	0.0053	0	NA
		P. notoginseng	D. morbifera	0.0053	0.0174	0.3012
		A. undulata	A. elata	0	0.0174	NA
		A. undulata	E. senticosus	0.0053	0.0174	0.3012
		A. undulata	E. sessiliflorus	0.0053	0.0174	0.3012
		A. undulata	D. morbifera	0.0053	0.0353	0.1488
		A. elata	E. senticosus	0.0053	0	NA
		A. elata	E. sessiliflorus	0.0053	0	NA
		A. elata	D. morbifera	0.0053	0.0174	0.3012
		E. senticosus	E. sessiliflorus	0	0	NA
		E. senticosus	D. morbifera	0	0.0174	NA
		E. sessiliflorus	D. morbifera	0	0.0174	NA
	psbF
		P. ginseng	P. quinquefolius	0	0	NA
		P. ginseng	P. japonicus	0	0	NA
		P. ginseng	P. vietnamensis	0	0	NA
		P. ginseng	P. notoginseng	0	0	NA
		P. ginseng	A. undulata	0	0	NA
		P. ginseng	A. elata	0	0	NA
		P. ginseng	E. senticosus	0	0	NA
		P. ginseng	E. sessiliflorus	0	0	NA
		P. ginseng	D. morbifera	0	0	NA
		P. quinquefolius	P. japonicus	0	0	NA
		P. quinquefolius	P. vietnamensis	0	0	NA
		P. quinquefolius	P. notoginseng	0	0	NA
		P. quinquefolius	A. undulata	0	0	NA
		P. quinquefolius	A. elata	0	0	NA
		P. quinquefolius	E. senticosus	0	0	NA
		P. quinquefolius	E. sessiliflorus	0	0	NA
		P. quinquefolius	D. morbifera	0	0	NA
		P. japonicus	P. vietnamensis	0	0	NA
		P. japonicus	P. notoginseng	0	0	NA
		P. japonicus	A. undulata	0	0	NA
		P. japonicus	A. elata	0	0	NA
		P. japonicus	E. senticosus	0	0	NA
		P. japonicus	E. sessiliflorus	0	0	NA
		P. japonicus	D. morbifera	0	0	NA
		P. vietnamensis	P. notoginseng	0	0	NA
		P. vietnamensis	A. undulata	0	0	NA
		P. vietnamensis	A. elata	0	0	NA
		P. vietnamensis	E. senticosus	0	0	NA
		P. vietnamensis	E. sessiliflorus	0	0	NA
		P. vietnamensis	D. morbifera	0	0	NA
		P. notoginseng	A. undulata	0	0	NA
		P. notoginseng	A. elata	0	0	NA
		P. notoginseng	E. senticosus	0	0	NA
		P. notoginseng	E. sessiliflorus	0	0	NA
		P. notoginseng	D. morbifera	0	0	NA
		A. undulata	A. elata	0	0	NA
		A. undulata	E. senticosus	0	0	NA
		A. undulata	E. sessiliflorus	0	0	NA
		A. undulata	D. morbifera	0	0	NA
		A. elata	E. senticosus	0	0	NA
		A. elata	E. sessiliflorus	0	0	NA
		A. elata	D. morbifera	0	0	NA
		E. senticosus	E. sessiliflorus	0	0	NA
		E. senticosus	D. morbifera	0	0	NA
		E. sessiliflorus	D. morbifera	0	0	NA
	psbH
		P. ginseng	P. quinquefolius	0	0	NA
		P. ginseng	P. japonicus	0	0	NA
		P. ginseng	P. vietnamensis	0	0	NA
		P. ginseng	P. notoginseng	0	0	NA
		P. ginseng	A. undulata	0	0	NA
		P. ginseng	A. elata	0	0	NA
		P. ginseng	E. senticosus	0.0123	0	NA
		P. ginseng	E. sessiliflorus	0.0123	0.0184	0.6696
		P. ginseng	D. morbifera	0.0123	0	NA
		P. quinquefolius	P. japonicus	0	0	NA
		P. quinquefolius	P. vietnamensis	0	0	NA
		P. quinquefolius	P. notoginseng	0	0	NA
		P. quinquefolius	A. undulata	0	0	NA
		P. quinquefolius	A. elata	0	0	NA
		P. quinquefolius	E. senticosus	0.0123	0	NA
		P. quinquefolius	E. sessiliflorus	0.0123	0.0184	0.6696
		P. quinquefolius	D. morbifera	0.0123	0	NA
		P. japonicus	P. vietnamensis	0	0	NA
		P. japonicus	P. notoginseng	0	0	NA
		P. japonicus	A. undulata	0	0	NA
		P. japonicus	A. elata	0	0	NA
		P. japonicus	E. senticosus	0.0123	0	NA
		P. japonicus	E. sessiliflorus	0.0123	0.0184	0.6696
		P. japonicus	D. morbifera	0.0123	0	NA
		P. vietnamensis	P. notoginseng	0	0	NA
		P. vietnamensis	A. undulata	0	0	NA
		P. vietnamensis	A. elata	0	0	NA
		P. vietnamensis	E. senticosus	0.0123	0	NA
		P. vietnamensis	E. sessiliflorus	0.0123	0.0184	0.6696
		P. vietnamensis	D. morbifera	0.0123	0	NA
		P. notoginseng	A. undulata	0	0	NA
		P. notoginseng	A. elata	0	0	NA
		P. notoginseng	E. senticosus	0.0123	0	NA
		P. notoginseng	E. sessiliflorus	0.0123	0.0184	0.6696
		P. notoginseng	D. morbifera	0.0123	0	NA
		A. undulata	A. elata	0	0	NA
		A. undulata	E. senticosus	0.0123	0	NA
		A. undulata	E. sessiliflorus	0.0123	0.0184	0.6696
		A. undulata	D. morbifera	0.0123	0	NA
		A. elata	E. senticosus	0.0123	0	NA
		A. elata	E. sessiliflorus	0.0123	0.0184	0.6696
		A. elata	D. morbifera	0.0123	0	NA
		E. senticosus	E. sessiliflorus	0	0.0183	NA
		E. senticosus	D. morbifera	0	0	NA
		E. sessiliflorus	D. morbifera	0	0.0183	NA
	psbI
		P. ginseng	P. quinquefolius	0	0	NA
		P. ginseng	P. japonicus	0	0	NA
		P. ginseng	P. vietnamensis	0	0	NA
		P. ginseng	P. notoginseng	0	0	NA
		P. ginseng	A. undulata	0	0	NA
		P. ginseng	A. elata	0	0.0386	NA
		P. ginseng	E. senticosus	0	0	NA
		P. ginseng	E. sessiliflorus	0	0	NA
		P. ginseng	D. morbifera	0	0	NA
		P. quinquefolius	P. japonicus	0	0	NA
		P. quinquefolius	P. vietnamensis	0	0	NA
		P. quinquefolius	P. notoginseng	0	0	NA
		P. quinquefolius	A. undulata	0	0	NA
		P. quinquefolius	A. elata	0	0.0386	NA
		P. quinquefolius	E. senticosus	0	0	NA
		P. quinquefolius	E. sessiliflorus	0	0	NA
		P. quinquefolius	D. morbifera	0	0	NA
		P. japonicus	P. vietnamensis	0	0	NA
		P. japonicus	P. notoginseng	0	0	NA
		P. japonicus	A. undulata	0	0	NA
		P. japonicus	A. elata	0	0.0386	NA
		P. japonicus	E. senticosus	0	0	NA
		P. japonicus	E. sessiliflorus	0	0	NA
		P. japonicus	D. morbifera	0	0	NA
		P. vietnamensis	P. notoginseng	0	0	NA
		P. vietnamensis	A. undulata	0	0	NA
		P. vietnamensis	A. elata	0	0.0386	NA
		P. vietnamensis	E. senticosus	0	0	NA
		P. vietnamensis	E. sessiliflorus	0	0	NA
		P. vietnamensis	D. morbifera	0	0	NA
		P. notoginseng	A. undulata	0	0	NA
		P. notoginseng	A. elata	0	0.0386	NA
		P. notoginseng	E. senticosus	0	0	NA
		P. notoginseng	E. sessiliflorus	0	0	NA
		P. notoginseng	D. morbifera	0	0	NA
		A. undulata	A. elata	0	0.0386	NA
		A. undulata	E. senticosus	0	0	NA
		A. undulata	E. sessiliflorus	0	0	NA
		A. undulata	D. morbifera	0	0	NA
		A. elata	E. senticosus	0	0.0386	NA
		A. elata	E. sessiliflorus	0	0.0386	NA
		A. elata	D. morbifera	0	0.0386	NA
		E. senticosus	E. sessiliflorus	0	0	NA
		E. senticosus	D. morbifera	0	0	NA
		E. sessiliflorus	D. morbifera	0	0	NA
	psbJ
		P. ginseng	P. quinquefolius	0	0	NA
		P. ginseng	P. japonicus	0	0	NA
		P. ginseng	P. vietnamensis	0	0	NA
		P. ginseng	P. notoginseng	0	0.0309	NA
		P. ginseng	A. undulata	0.0116	0	NA
		P. ginseng	A. elata	0.0116	0	NA
		P. ginseng	E. senticosus	0.0116	0	NA
		P. ginseng	E. sessiliflorus	0.0116	0	NA
		P. ginseng	D. morbifera	0.0116	0	NA
		P. quinquefolius	P. japonicus	0	0	NA
		P. quinquefolius	P. vietnamensis	0	0	NA
		P. quinquefolius	P. notoginseng	0	0.0309	NA
		P. quinquefolius	A. undulata	0.0116	0	NA
		P. quinquefolius	A. elata	0.0116	0	NA
		P. quinquefolius	E. senticosus	0.0116	0	NA
		P. quinquefolius	E. sessiliflorus	0.0116	0	NA
		P. quinquefolius	D. morbifera	0.0116	0	NA
		P. japonicus	P. vietnamensis	0	0	NA
		P. japonicus	P. notoginseng	0	0.0309	NA
		P. japonicus	A. undulata	0.0116	0	NA
		P. japonicus	A. elata	0.0116	0	NA
		P. japonicus	E. senticosus	0.0116	0	NA
		P. japonicus	E. sessiliflorus	0.0116	0	NA
		P. japonicus	D. morbifera	0.0116	0	NA
		P. vietnamensis	P. notoginseng	0	0.0309	NA
		P. vietnamensis	A. undulata	0.0116	0	NA
		P. vietnamensis	A. elata	0.0116	0	NA
		P. vietnamensis	E. senticosus	0.0116	0	NA
		P. vietnamensis	E. sessiliflorus	0.0116	0	NA
		P. vietnamensis	D. morbifera	0.0116	0	NA
		P. notoginseng	A. undulata	0.0116	0.0309	0.3752
		P. notoginseng	A. elata	0.0116	0.0309	0.3752
		P. notoginseng	E. senticosus	0.0116	0.0309	0.3752
		P. notoginseng	E. sessiliflorus	0.0116	0.0309	0.3752
		P. notoginseng	D. morbifera	0.0116	0.0309	0.3752
		A. undulata	A. elata	0	0	NA
		A. undulata	E. senticosus	0	0	NA
		A. undulata	E. sessiliflorus	0	0	NA
		A. undulata	D. morbifera	0	0	NA
		A. elata	E. senticosus	0	0	NA
		A. elata	E. sessiliflorus	0	0	NA
		A. elata	D. morbifera	0	0	NA
		E. senticosus	E. sessiliflorus	0	0	NA
		E. senticosus	D. morbifera	0	0	NA
		E. sessiliflorus	D. morbifera	0	0	NA
	psbK
		P. ginseng	P. quinquefolius	0	0	NA
		P. ginseng	P. japonicus	0	0	NA
		P. ginseng	P. vietnamensis	0	0	NA
		P. ginseng	P. notoginseng	0	0	NA
		P. ginseng	A. undulata	0	0.0252	NA
		P. ginseng	A. elata	0	0	NA
		P. ginseng	E. senticosus	0	0	NA
		P. ginseng	E. sessiliflorus	0	0	NA
		P. ginseng	D. morbifera	0.007	0	NA
		P. quinquefolius	P. japonicus	0	0	NA
		P. quinquefolius	P. vietnamensis	0	0	NA
		P. quinquefolius	P. notoginseng	0	0	NA
		P. quinquefolius	A. undulata	0	0.0252	NA
		P. quinquefolius	A. elata	0	0	NA
		P. quinquefolius	E. senticosus	0	0	NA
		P. quinquefolius	E. sessiliflorus	0	0	NA
		P. quinquefolius	D. morbifera	0.007	0	NA
		P. japonicus	P. vietnamensis	0	0	NA
		P. japonicus	P. notoginseng	0	0	NA
		P. japonicus	A. undulata	0	0.0252	NA
		P. japonicus	A. elata	0	0	NA
		P. japonicus	E. senticosus	0	0	NA
		P. japonicus	E. sessiliflorus	0	0	NA
		P. japonicus	D. morbifera	0.007	0	NA
		P. vietnamensis	P. notoginseng	0	0	NA
		P. vietnamensis	A. undulata	0	0.0252	NA
		P. vietnamensis	A. elata	0	0	NA
		P. vietnamensis	E. senticosus	0	0	NA
		P. vietnamensis	E. sessiliflorus	0	0	NA
		P. vietnamensis	D. morbifera	0.007	0	NA
		P. notoginseng	A. undulata	0	0.0252	NA
		P. notoginseng	A. elata	0	0	NA
		P. notoginseng	E. senticosus	0	0	NA
		P. notoginseng	E. sessiliflorus	0	0	NA
		P. notoginseng	D. morbifera	0.007	0	NA
		A. undulata	A. elata	0	0.0252	NA
		A. undulata	E. senticosus	0	0.0252	NA
		A. undulata	E. sessiliflorus	0	0.0252	NA
		A. undulata	D. morbifera	0.007	0.0252	0.2799
		A. elata	E. senticosus	0	0	NA
		A. elata	E. sessiliflorus	0	0	NA
		A. elata	D. morbifera	0.007	0	NA
		E. senticosus	E. sessiliflorus	0	0	NA
		E. senticosus	D. morbifera	0.007	0	NA
		E. sessiliflorus	D. morbifera	0.007	0	NA
	psbL
		P. ginseng	P. quinquefolius	0	0	NA
		P. ginseng	P. japonicus	0	0	NA
		P. ginseng	P. vietnamensis	0	0	NA
		P. ginseng	P. notoginseng	0	0	NA
		P. ginseng	A. undulata	0	0	NA
		P. ginseng	A. elata	0	0	NA
		P. ginseng	E. senticosus	0	0	NA
		P. ginseng	E. sessiliflorus	0	0	NA
		P. ginseng	D. morbifera	0.0112	0	NA
		P. quinquefolius	P. japonicus	0	0	NA
		P. quinquefolius	P. vietnamensis	0	0	NA
		P. quinquefolius	P. notoginseng	0	0	NA
		P. quinquefolius	A. undulata	0	0	NA
		P. quinquefolius	A. elata	0	0	NA
		P. quinquefolius	E. senticosus	0	0	NA
		P. quinquefolius	E. sessiliflorus	0	0	NA
		P. quinquefolius	D. morbifera	0.0112	0	NA
		P. japonicus	P. vietnamensis	0	0	NA
		P. japonicus	P. notoginseng	0	0	NA
		P. japonicus	A. undulata	0	0	NA
		P. japonicus	A. elata	0	0	NA
		P. japonicus	E. senticosus	0	0	NA
		P. japonicus	E. sessiliflorus	0	0	NA
		P. japonicus	D. morbifera	0.0112	0	NA
		P. vietnamensis	P. notoginseng	0	0	NA
		P. vietnamensis	A. undulata	0	0	NA
		P. vietnamensis	A. elata	0	0	NA
		P. vietnamensis	E. senticosus	0	0	NA
		P. vietnamensis	E. sessiliflorus	0	0	NA
		P. vietnamensis	D. morbifera	0.0112	0	NA
		P. notoginseng	A. undulata	0	0	NA
		P. notoginseng	A. elata	0	0	NA
		P. notoginseng	E. senticosus	0	0	NA
		P. notoginseng	E. sessiliflorus	0	0	NA
		P. notoginseng	D. morbifera	0.0112	0	NA
		A. undulata	A. elata	0	0	NA
		A. undulata	E. senticosus	0	0	NA
		A. undulata	E. sessiliflorus	0	0	NA
		A. undulata	D. morbifera	0.0112	0	NA
		A. elata	E. senticosus	0	0	NA
		A. elata	E. sessiliflorus	0	0	NA
		A. elata	D. morbifera	0.0112	0	NA
		E. senticosus	E. sessiliflorus	0	0	NA
		E. senticosus	D. morbifera	0.0112	0	NA
		E. sessiliflorus	D. morbifera	0.0112	0	NA
	psbM
		P. ginseng	P. quinquefolius	0	0	NA
		P. ginseng	P. japonicus	0	0.0413	NA
		P. ginseng	P. vietnamensis	0	0	NA
		P. ginseng	P. notoginseng	0	0.0416	NA
		P. ginseng	A. undulata	0	0	NA
		P. ginseng	A. elata	0	0	NA
		P. ginseng	E. senticosus	0	0	NA
		P. ginseng	E. sessiliflorus	0.0131	0	NA
		P. ginseng	D. morbifera	0	0	NA
		P. quinquefolius	P. japonicus	0	0.0413	NA
		P. quinquefolius	P. vietnamensis	0	0	NA
		P. quinquefolius	P. notoginseng	0	0.0416	NA
		P. quinquefolius	A. undulata	0	0	NA
		P. quinquefolius	A. elata	0	0	NA
		P. quinquefolius	E. senticosus	0	0	NA
		P. quinquefolius	E. sessiliflorus	0.0131	0	NA
		P. quinquefolius	D. morbifera	0	0	NA
		P. japonicus	P. vietnamensis	0	0.0413	NA
		P. japonicus	P. notoginseng	0	0.0856	NA
		P. japonicus	A. undulata	0	0.0413	NA
		P. japonicus	A. elata	0	0.0413	NA
		P. japonicus	E. senticosus	0	0.0413	NA
		P. japonicus	E. sessiliflorus	0.0131	0.0407	0.3229
		P. japonicus	D. morbifera	0	0.0413	NA
		P. vietnamensis	P. notoginseng	0	0.0416	NA
		P. vietnamensis	A. undulata	0	0	NA
		P. vietnamensis	A. elata	0	0	NA
		P. vietnamensis	E. senticosus	0	0	NA
		P. vietnamensis	E. sessiliflorus	0.0131	0	NA
		P. vietnamensis	D. morbifera	0	0	NA
		P. notoginseng	A. undulata	0	0.0416	NA
		P. notoginseng	A. elata	0	0.0416	NA
		P. notoginseng	E. senticosus	0	0.0416	NA
		P. notoginseng	E. sessiliflorus	0.0131	0.041	0.32
		P. notoginseng	D. morbifera	0	0.0416	NA
		A. undulata	A. elata	0	0	NA
		A. undulata	E. senticosus	0	0	NA
		A. undulata	E. sessiliflorus	0.0131	0	NA
		A. undulata	D. morbifera	0	0	NA
		A. elata	E. senticosus	0	0	NA
		A. elata	E. sessiliflorus	0.0131	0	NA
		A. elata	D. morbifera	0	0	NA
		E. senticosus	E. sessiliflorus	0.0131	0	NA
		E. senticosus	D. morbifera	0	0	NA
		E. sessiliflorus	D. morbifera	0.0131	0	NA
	psbN
		P. ginseng	P. quinquefolius	0	0	NA
		P. ginseng	P. japonicus	0	0	NA
		P. ginseng	P. vietnamensis	0	0	NA
		P. ginseng	P. notoginseng	0	0	NA
		P. ginseng	A. undulata	0	0	NA
		P. ginseng	A. elata	0	0	NA
		P. ginseng	E. senticosus	0	0	NA
		P. ginseng	E. sessiliflorus	0	0	NA
		P. ginseng	D. morbifera	0	0	NA
		P. quinquefolius	P. japonicus	0	0	NA
		P. quinquefolius	P. vietnamensis	0	0	NA
		P. quinquefolius	P. notoginseng	0	0	NA
		P. quinquefolius	A. undulata	0	0	NA
		P. quinquefolius	A. elata	0	0	NA
		P. quinquefolius	E. senticosus	0	0	NA
		P. quinquefolius	E. sessiliflorus	0	0	NA
		P. quinquefolius	D. morbifera	0	0	NA
		P. japonicus	P. vietnamensis	0	0	NA
		P. japonicus	P. notoginseng	0	0	NA
		P. japonicus	A. undulata	0	0	NA
		P. japonicus	A. elata	0	0	NA
		P. japonicus	E. senticosus	0	0	NA
		P. japonicus	E. sessiliflorus	0	0	NA
		P. japonicus	D. morbifera	0	0	NA
		P. vietnamensis	P. notoginseng	0	0	NA
		P. vietnamensis	A. undulata	0	0	NA
		P. vietnamensis	A. elata	0	0	NA
		P. vietnamensis	E. senticosus	0	0	NA
		P. vietnamensis	E. sessiliflorus	0	0	NA
		P. vietnamensis	D. morbifera	0	0	NA
		P. notoginseng	A. undulata	0	0	NA
		P. notoginseng	A. elata	0	0	NA
		P. notoginseng	E. senticosus	0	0	NA
		P. notoginseng	E. sessiliflorus	0	0	NA
		P. notoginseng	D. morbifera	0	0	NA
		A. undulata	A. elata	0	0	NA
		A. undulata	E. senticosus	0	0	NA
		A. undulata	E. sessiliflorus	0	0	NA
		A. undulata	D. morbifera	0	0	NA
		A. elata	E. senticosus	0	0	NA
		A. elata	E. sessiliflorus	0	0	NA
		A. elata	D. morbifera	0	0	NA
		E. senticosus	E. sessiliflorus	0	0	NA
		E. senticosus	D. morbifera	0	0	NA
		E. sessiliflorus	D. morbifera	0	0	NA
	psbT
		P. ginseng	P. quinquefolius	0	0	NA
		P. ginseng	P. japonicus	0	0	NA
		P. ginseng	P. vietnamensis	0	0	NA
		P. ginseng	P. notoginseng	0	0	NA
		P. ginseng	A. undulata	0	0	NA
		P. ginseng	A. elata	0	0	NA
		P. ginseng	E. senticosus	0	0	NA
		P. ginseng	E. sessiliflorus	0	0	NA
		P. ginseng	D. morbifera	0	0	NA
		P. quinquefolius	P. japonicus	0	0	NA
		P. quinquefolius	P. vietnamensis	0	0	NA
		P. quinquefolius	P. notoginseng	0	0	NA
		P. quinquefolius	A. undulata	0	0	NA
		P. quinquefolius	A. elata	0	0	NA
		P. quinquefolius	E. senticosus	0	0	NA
		P. quinquefolius	E. sessiliflorus	0	0	NA
		P. quinquefolius	D. morbifera	0	0	NA
		P. japonicus	P. vietnamensis	0	0	NA
		P. japonicus	P. notoginseng	0	0	NA
		P. japonicus	A. undulata	0	0	NA
		P. japonicus	A. elata	0	0	NA
		P. japonicus	E. senticosus	0	0	NA
		P. japonicus	E. sessiliflorus	0	0	NA
		P. japonicus	D. morbifera	0	0	NA
		P. vietnamensis	P. notoginseng	0	0	NA
		P. vietnamensis	A. undulata	0	0	NA
		P. vietnamensis	A. elata	0	0	NA
		P. vietnamensis	E. senticosus	0	0	NA
		P. vietnamensis	E. sessiliflorus	0	0	NA
		P. vietnamensis	D. morbifera	0	0	NA
		P. notoginseng	A. undulata	0	0	NA
		P. notoginseng	A. elata	0	0	NA
		P. notoginseng	E. senticosus	0	0	NA
		P. notoginseng	E. sessiliflorus	0	0	NA
		P. notoginseng	D. morbifera	0	0	NA
		A. undulata	A. elata	0	0	NA
		A. undulata	E. senticosus	0	0	NA
		A. undulata	E. sessiliflorus	0	0	NA
		A. undulata	D. morbifera	0	0	NA
		A. elata	E. senticosus	0	0	NA
		A. elata	E. sessiliflorus	0	0	NA
		A. elata	D. morbifera	0	0	NA
		E. senticosus	E. sessiliflorus	0	0	NA
		E. senticosus	D. morbifera	0	0	NA
		E. sessiliflorus	D. morbifera	0	0	NA
	psbZ
		P. ginseng	P. quinquefolius	0	0.0205	NA
		P. ginseng	P. japonicus	0	0.0205	NA
		P. ginseng	P. vietnamensis	0	0.0415	NA
		P. ginseng	P. notoginseng	0	0.0205	NA
		P. ginseng	A. undulata	0.0074	0.0205	0.3598
		P. ginseng	A. elata	0.0074	0.0205	0.3598
		P. ginseng	E. senticosus	0	0.0205	NA
		P. ginseng	E. sessiliflorus	0.0074	0.0205	0.3598
		P. ginseng	D. morbifera	0	0.0205	NA
		P. quinquefolius	P. japonicus	0	0	NA
		P. quinquefolius	P. vietnamensis	0	0.0205	NA
		P. quinquefolius	P. notoginseng	0	0	NA
		P. quinquefolius	A. undulata	0.0074	0	NA
		P. quinquefolius	A. elata	0.0074	0	NA
		P. quinquefolius	E. senticosus	0	0	NA
		P. quinquefolius	E. sessiliflorus	0.0074	0	NA
		P. quinquefolius	D. morbifera	0	0	NA
		P. japonicus	P. vietnamensis	0	0.0205	NA
		P. japonicus	P. notoginseng	0	0	NA
		P. japonicus	A. undulata	0.0074	0	NA
		P. japonicus	A. elata	0.0074	0	NA
		P. japonicus	E. senticosus	0	0	NA
		P. japonicus	E. sessiliflorus	0.0074	0	NA
		P. japonicus	D. morbifera	0	0	NA
		P. vietnamensis	P. notoginseng	0	0.0205	NA
		P. vietnamensis	A. undulata	0.0074	0.0205	0.3593
		P. vietnamensis	A. elata	0.0074	0.0205	0.3593
		P. vietnamensis	E. senticosus	0	0.0205	NA
		P. vietnamensis	E. sessiliflorus	0.0074	0.0205	0.3593
		P. vietnamensis	D. morbifera	0	0.0205	NA
		P. notoginseng	A. undulata	0.0074	0	NA
		P. notoginseng	A. elata	0.0074	0	NA
		P. notoginseng	E. senticosus	0	0	NA
		P. notoginseng	E. sessiliflorus	0.0074	0	NA
		P. notoginseng	D. morbifera	0	0	NA
		A. undulata	A. elata	0	0	NA
		A. undulata	E. senticosus	0.0074	0	NA
		A. undulata	E. sessiliflorus	0.0148	0	NA
		A. undulata	D. morbifera	0.0074	0	NA
		A. elata	E. senticosus	0.0074	0	NA
		A. elata	E. sessiliflorus	0.0148	0	NA
		A. elata	D. morbifera	0.0074	0	NA
		E. senticosus	E. sessiliflorus	0.0074	0	NA
		E. senticosus	D. morbifera	0	0	NA
		E. sessiliflorus	D. morbifera	0.0074	0	NA
	rbcL
		P. ginseng	P. quinquefolius	0	0.0029	NA
		P. ginseng	P. japonicus	0.0028	0.0117	0.239
		P. ginseng	P. vietnamensis	0.0019	0.0087	0.2127
		P. ginseng	P. notoginseng	0.0019	0.0117	0.159
		P. ginseng	A. undulata	0.0074	0.0235	0.3169
		P. ginseng	A. elata	0.0074	0.0235	0.3169
		P. ginseng	E. senticosus	0.0103	0.0235	0.4376
		P. ginseng	E. sessiliflorus	0.0131	0.0205	0.6371
		P. ginseng	D. morbifera	0.0126	0.0249	0.5061
		P. quinquefolius	P. japonicus	0.0028	0.0087	0.3193
		P. quinquefolius	P. vietnamensis	0.0019	0.0058	0.3197
		P. quinquefolius	P. notoginseng	0.0019	0.0087	0.2125
		P. quinquefolius	A. undulata	0.0074	0.0205	0.3629
		P. quinquefolius	A. elata	0.0074	0.0205	0.3629
		P. quinquefolius	E. senticosus	0.0103	0.0235	0.4376
		P. quinquefolius	E. sessiliflorus	0.0131	0.0205	0.6371
		P. quinquefolius	D. morbifera	0.0126	0.0249	0.5061
		P. japonicus	P. vietnamensis	0.0009	0.0029	0.3198
		P. japonicus	P. notoginseng	0.0028	0.0058	0.4788
		P. japonicus	A. undulata	0.0093	0.0176	0.5304
		P. japonicus	A. elata	0.0093	0.0176	0.5304
		P. japonicus	E. senticosus	0.0131	0.0205	0.6383
		P. japonicus	E. sessiliflorus	0.0159	0.0176	0.9051
		P. japonicus	D. morbifera	0.0155	0.022	0.7031
		P. vietnamensis	P. notoginseng	0.0019	0.0029	0.6393
		P. vietnamensis	A. undulata	0.0093	0.0146	0.6377
		P. vietnamensis	A. elata	0.0093	0.0146	0.6377
		P. vietnamensis	E. senticosus	0.0121	0.0175	0.6924
		P. vietnamensis	E. sessiliflorus	0.015	0.0146	1.0236
		P. vietnamensis	D. morbifera	0.0145	0.019	0.7631
		P. notoginseng	A. undulata	0.0074	0.0176	0.4233
		P. notoginseng	A. elata	0.0074	0.0176	0.4233
		P. notoginseng	E. senticosus	0.0121	0.0205	0.5916
		P. notoginseng	E. sessiliflorus	0.015	0.0176	0.8503
		P. notoginseng	D. morbifera	0.0145	0.022	0.6593
		A. undulata	A. elata	0	0.0058	NA
		A. undulata	E. senticosus	0.0136	0.0161	0.8434
		A. undulata	E. sessiliflorus	0.0145	0.0132	1.1016
		A. undulata	D. morbifera	0.0159	0.0175	0.9077
		A. elata	E. senticosus	0.0136	0.0161	0.8434
		A. elata	E. sessiliflorus	0.0145	0.0132	1.1016
		A. elata	D. morbifera	0.0159	0.0175	0.9077
		E. senticosus	E. sessiliflorus	0.0028	0.0029	0.9608
		E. senticosus	D. morbifera	0.0019	0.0087	0.2133
		E. sessiliflorus	D. morbifera	0.0046	0.0058	0.8008
	rpl14
		P. ginseng	P. quinquefolius	0	0	NA
		P. ginseng	P. japonicus	0	0	NA
		P. ginseng	P. vietnamensis	0	0	NA
		P. ginseng	P. notoginseng	0	0	NA
		P. ginseng	A. undulata	0.0036	0	NA
		P. ginseng	A. elata	0	0	NA
		P. ginseng	E. senticosus	0.0258	0.0341	0.7565
		P. ginseng	E. sessiliflorus	0	0.0111	NA
		P. ginseng	D. morbifera	0	0.0111	NA
		P. quinquefolius	P. japonicus	0	0	NA
		P. quinquefolius	P. vietnamensis	0	0	NA
		P. quinquefolius	P. notoginseng	0	0	NA
		P. quinquefolius	A. undulata	0.0036	0	NA
		P. quinquefolius	A. elata	0	0	NA
		P. quinquefolius	E. senticosus	0.0258	0.0341	0.7565
		P. quinquefolius	E. sessiliflorus	0	0.0111	NA
		P. quinquefolius	D. morbifera	0	0.0111	NA
		P. japonicus	P. vietnamensis	0	0	NA
		P. japonicus	P. notoginseng	0	0	NA
		P. japonicus	A. undulata	0.0036	0	NA
		P. japonicus	A. elata	0	0	NA
		P. japonicus	E. senticosus	0.0258	0.0341	0.7565
		P. japonicus	E. sessiliflorus	0	0.0111	NA
		P. japonicus	D. morbifera	0	0.0111	NA
		P. vietnamensis	P. notoginseng	0	0	NA
		P. vietnamensis	A. undulata	0.0036	0	NA
		P. vietnamensis	A. elata	0	0	NA
		P. vietnamensis	E. senticosus	0.0258	0.0341	0.7565
		P. vietnamensis	E. sessiliflorus	0	0.0111	NA
		P. vietnamensis	D. morbifera	0	0.0111	NA
		P. notoginseng	A. undulata	0.0036	0	NA
		P. notoginseng	A. elata	0	0	NA
		P. notoginseng	E. senticosus	0.0258	0.0341	0.7565
		P. notoginseng	E. sessiliflorus	0	0.0111	NA
		P. notoginseng	D. morbifera	0	0.0111	NA
		A. undulata	A. elata	0.0036	0	NA
		A. undulata	E. senticosus	0.0296	0.0341	0.8667
		A. undulata	E. sessiliflorus	0.0036	0.0111	0.3279
		A. undulata	D. morbifera	0.0036	0.0111	0.3279
		A. elata	E. senticosus	0.0258	0.0341	0.7565
		A. elata	E. sessiliflorus	0	0.0111	NA
		A. elata	D. morbifera	0	0.0111	NA
		E. senticosus	E. sessiliflorus	0.0258	0.0226	1.1434
		E. senticosus	D. morbifera	0.0258	0.0226	1.1434
		E. sessiliflorus	D. morbifera	0	0	NA
	rpl16
		P. ginseng	P. quinquefolius	0	0	NA
		P. ginseng	P. japonicus	0	0	NA
		P. ginseng	P. vietnamensis	0	0	NA
		P. ginseng	P. notoginseng	0	0	NA
		P. ginseng	A. undulata	0	0.0296	NA
		P. ginseng	A. elata	0	0.0296	NA
		P. ginseng	E. senticosus	0.0033	0.0399	0.0833
		P. ginseng	E. sessiliflorus	0.0033	0.0399	0.0833
		P. ginseng	D. morbifera	0.0033	0.0197	0.1689
		P. quinquefolius	P. japonicus	0	0	NA
		P. quinquefolius	P. vietnamensis	0	0	NA
		P. quinquefolius	P. notoginseng	0	0	NA
		P. quinquefolius	A. undulata	0	0.0296	NA
		P. quinquefolius	A. elata	0	0.0296	NA
		P. quinquefolius	E. senticosus	0.0033	0.0399	0.0833
		P. quinquefolius	E. sessiliflorus	0.0033	0.0399	0.0833
		P. quinquefolius	D. morbifera	0.0033	0.0197	0.1689
		P. japonicus	P. vietnamensis	0	0	NA
		P. japonicus	P. notoginseng	0	0	NA
		P. japonicus	A. undulata	0	0.0296	NA
		P. japonicus	A. elata	0	0.0296	NA
		P. japonicus	E. senticosus	0.0033	0.0399	0.0833
		P. japonicus	E. sessiliflorus	0.0033	0.0399	0.0833
		P. japonicus	D. morbifera	0.0033	0.0197	0.1689
		P. vietnamensis	P. notoginseng	0	0	NA
		P. vietnamensis	A. undulata	0	0.0296	NA
		P. vietnamensis	A. elata	0	0.0296	NA
		P. vietnamensis	E. senticosus	0.0033	0.0399	0.0833
		P. vietnamensis	E. sessiliflorus	0.0033	0.0399	0.0833
		P. vietnamensis	D. morbifera	0.0033	0.0197	0.1689
		P. notoginseng	A. undulata	0	0.0296	NA
		P. notoginseng	A. elata	0	0.0296	NA
		P. notoginseng	E. senticosus	0.0033	0.0399	0.0833
		P. notoginseng	E. sessiliflorus	0.0033	0.0399	0.0833
		P. notoginseng	D. morbifera	0.0033	0.0197	0.1689
		A. undulata	A. elata	0	0	NA
		A. undulata	E. senticosus	0.0033	0.0297	0.1118
		A. undulata	E. sessiliflorus	0.0033	0.0297	0.1118
		A. undulata	D. morbifera	0.0033	0.0098	0.34
		A. elata	E. senticosus	0.0033	0.0297	0.1118
		A. elata	E. sessiliflorus	0.0033	0.0297	0.1118
		A. elata	D. morbifera	0.0033	0.0098	0.34
		E. senticosus	E. sessiliflorus	0	0.0197	NA
		E. senticosus	D. morbifera	0	0.0197	NA
		E. sessiliflorus	D. morbifera	0	0.0197	NA
	rpl20
		P. ginseng	P. quinquefolius	0	0.0109	NA
		P. ginseng	P. japonicus	0	0.0109	NA
		P. ginseng	P. vietnamensis	0	0.0109	NA
		P. ginseng	P. notoginseng	0	0.0109	NA
		P. ginseng	A. undulata	0.0034	0.0445	0.0773
		P. ginseng	A. elata	0.0034	0.0331	0.1038
		P. ginseng	E. senticosus	0.0069	0.0329	0.21
		P. ginseng	E. sessiliflorus	0.0069	0.0442	0.1563
		P. ginseng	D. morbifera	0.0034	0.033	0.1043
		P. quinquefolius	P. japonicus	0	0	NA
		P. quinquefolius	P. vietnamensis	0	0	NA
		P. quinquefolius	P. notoginseng	0	0	NA
		P. quinquefolius	A. undulata	0.0034	0.0331	0.1038
		P. quinquefolius	A. elata	0.0034	0.0219	0.1569
		P. quinquefolius	E. senticosus	0.0069	0.0218	0.3173
		P. quinquefolius	E. sessiliflorus	0.0069	0.0329	0.21
		P. quinquefolius	D. morbifera	0.0034	0.0218	0.1577
		P. japonicus	P. vietnamensis	0	0	NA
		P. japonicus	P. notoginseng	0	0	NA
		P. japonicus	A. undulata	0.0034	0.0331	0.1038
		P. japonicus	A. elata	0.0034	0.0219	0.1569
		P. japonicus	E. senticosus	0.0069	0.0218	0.3173
		P. japonicus	E. sessiliflorus	0.0069	0.0329	0.21
		P. japonicus	D. morbifera	0.0034	0.0218	0.1577
		P. vietnamensis	P. notoginseng	0	0	NA
		P. vietnamensis	A. undulata	0.0034	0.0331	0.1038
		P. vietnamensis	A. elata	0.0034	0.0219	0.1569
		P. vietnamensis	E. senticosus	0.0069	0.0218	0.3173
		P. vietnamensis	E. sessiliflorus	0.0069	0.0329	0.21
		P. vietnamensis	D. morbifera	0.0034	0.0218	0.1577
		P. notoginseng	A. undulata	0.0034	0.0331	0.1038
		P. notoginseng	A. elata	0.0034	0.0219	0.1569
		P. notoginseng	E. senticosus	0.0069	0.0218	0.3173
		P. notoginseng	E. sessiliflorus	0.0069	0.0329	0.21
		P. notoginseng	D. morbifera	0.0034	0.0218	0.1577
		A. undulata	A. elata	0	0.0109	NA
		A. undulata	E. senticosus	0.0104	0.0329	0.3161
		A. undulata	E. sessiliflorus	0.0104	0.0442	0.2353
		A. undulata	D. morbifera	0.0069	0.033	0.2095
		A. elata	E. senticosus	0.0104	0.0218	0.4777
		A. elata	E. sessiliflorus	0.0104	0.0329	0.3161
		A. elata	D. morbifera	0.0069	0.0218	0.3165
		E. senticosus	E. sessiliflorus	0	0.0107	NA
		E. senticosus	D. morbifera	0.0035	0	NA
		E. sessiliflorus	D. morbifera	0.0035	0.0108	0.3209
	rpl22
		P. ginseng	P. quinquefolius	0	0	NA
		P. ginseng	P. japonicus	0.0027	0.0094	0.2872
		P. ginseng	P. vietnamensis	0.0027	0.0094	0.2872
		P. ginseng	P. notoginseng	0	0.0093	NA
		P. ginseng	A. undulata	0.0054	0.0381	0.1415
		P. ginseng	A. elata	0.0054	0.0283	0.1907
		P. ginseng	E. senticosus	0.0081	0.0681	0.119
		P. ginseng	E. sessiliflorus	0.0135	0.0887	0.1528
		P. ginseng	D. morbifera	0.0136	0.0578	0.2347
		P. quinquefolius	P. japonicus	0.0027	0.0094	0.2872
		P. quinquefolius	P. vietnamensis	0.0027	0.0094	0.2872
		P. quinquefolius	P. notoginseng	0	0.0093	NA
		P. quinquefolius	A. undulata	0.0054	0.0381	0.1415
		P. quinquefolius	A. elata	0.0054	0.0283	0.1907
		P. quinquefolius	E. senticosus	0.0081	0.0681	0.119
		P. quinquefolius	E. sessiliflorus	0.0135	0.0887	0.1528
		P. quinquefolius	D. morbifera	0.0136	0.0578	0.2347
		P. japonicus	P. vietnamensis	0	0	NA
		P. japonicus	P. notoginseng	0.0027	0.0188	0.1427
		P. japonicus	A. undulata	0.0054	0.0481	0.1119
[truncated: 1,635 more rows]
